# Supplementary material for: A Mixed Model for Assessing the Effect of Numerous Plant Species Interactions on Grassland Biodiversity and Ecosystem Function Relationships
Source: J Agric Biol Environ Stat. 2022 Sep 1;28(1):1–19. doi: 10.1007/s13253-022-00505-2 (PMC9908731; doi:10.1007/s13253-022-00505-2)
Supplement: Supplementary file 2 — (csv 240 KB) [file 13253_2022_505_MOESM2_ESM.csv]

Y	Year	community	richness	p1	p2	p3	p4	p5	p6	p7	p8	p9	plot	PPwfg1	PPwfg2	PPwfg3	PPbfg12	PPbfg13	PPbfg23	monomix	Y1PP1	Y1PP2	Y1PP3	Y1PP4	Y1PP5	Y1PP6	Y1PP7	Y1PP8	Y1PP9	Y1PP10	Y1PP11	Y1PP12	Y1PP13	Y1PP14	Y1PP15	Y1PP16	Y1PP17	Y1PP18	Y1PP19	Y1PP20	Y1PP21	Y1PP22	Y1PP23	Y1PP24	Y1PP25	Y1PP26	Y1PP27	Y1PP28	Y1PP29
1459.1889345209	1	1	1	0	0	0	0	0	0	0	0	1	1	0	0	0	0	0	0	0	0	0	0	0	0	0	0	0	0	0	0	0	0	0	0	0	0	0	0	0	0	0	0	0	0	0	0	0	0
1619.69941002162	1	1	1	0	0	0	0	0	0	0	0	1	2	0	0	0	0	0	0	0	0	0	0	0	0	0	0	0	0	0	0	0	0	0	0	0	0	0	0	0	0	0	0	0	0	0	0	0	0
1264.57068702861	1	2	1	0	0	0	0	0	0	0	1	0	3	0	0	0	0	0	0	0	0	0	0	0	0	0	0	0	0	0	0	0	0	0	0	0	0	0	0	0	0	0	0	0	0	0	0	0	0
1652.80953584835	1	2	1	0	0	0	0	0	0	0	1	0	4	0	0	0	0	0	0	0	0	0	0	0	0	0	0	0	0	0	0	0	0	0	0	0	0	0	0	0	0	0	0	0	0	0	0	0	0
1882.05161753754	1	3	1	0	0	0	0	0	0	1	0	0	5	0	0	0	0	0	0	0	0	0	0	0	0	0	0	0	0	0	0	0	0	0	0	0	0	0	0	0	0	0	0	0	0	0	0	0	0
1399.91901765048	1	3	1	0	0	0	0	0	0	1	0	0	6	0	0	0	0	0	0	0	0	0	0	0	0	0	0	0	0	0	0	0	0	0	0	0	0	0	0	0	0	0	0	0	0	0	0	0	0
1386.02623563795	1	4	1	0	0	0	0	0	1	0	0	0	7	0	0	0	0	0	0	0	0	0	0	0	0	0	0	0	0	0	0	0	0	0	0	0	0	0	0	0	0	0	0	0	0	0	0	0	0
1283.84512705696	1	4	1	0	0	0	0	0	1	0	0	0	8	0	0	0	0	0	0	0	0	0	0	0	0	0	0	0	0	0	0	0	0	0	0	0	0	0	0	0	0	0	0	0	0	0	0	0	0
1503.45107397937	1	5	1	0	0	0	0	1	0	0	0	0	9	0	0	0	0	0	0	0	0	0	0	0	0	0	0	0	0	0	0	0	0	0	0	0	0	0	0	0	0	0	0	0	0	0	0	0	0
1471.39774150404	1	5	1	0	0	0	0	1	0	0	0	0	10	0	0	0	0	0	0	0	0	0	0	0	0	0	0	0	0	0	0	0	0	0	0	0	0	0	0	0	0	0	0	0	0	0	0	0	0
1358.12490825228	1	6	1	0	0	0	1	0	0	0	0	0	11	0	0	0	0	0	0	0	0	0	0	0	0	0	0	0	0	0	0	0	0	0	0	0	0	0	0	0	0	0	0	0	0	0	0	0	0
1509.74747140983	1	6	1	0	0	0	1	0	0	0	0	0	12	0	0	0	0	0	0	0	0	0	0	0	0	0	0	0	0	0	0	0	0	0	0	0	0	0	0	0	0	0	0	0	0	0	0	0	0
1354.82365316664	1	7	1	0	0	1	0	0	0	0	0	0	13	0	0	0	0	0	0	0	0	0	0	0	0	0	0	0	0	0	0	0	0	0	0	0	0	0	0	0	0	0	0	0	0	0	0	0	0
1919.51376886618	1	7	1	0	0	1	0	0	0	0	0	0	14	0	0	0	0	0	0	0	0	0	0	0	0	0	0	0	0	0	0	0	0	0	0	0	0	0	0	0	0	0	0	0	0	0	0	0	0
1228.75538748517	1	8	1	0	1	0	0	0	0	0	0	0	15	0	0	0	0	0	0	0	0	0	0	0	0	0	0	0	0	0	0	0	0	0	0	0	0	0	0	0	0	0	0	0	0	0	0	0	0
1269.42066075871	1	8	1	0	1	0	0	0	0	0	0	0	16	0	0	0	0	0	0	0	0	0	0	0	0	0	0	0	0	0	0	0	0	0	0	0	0	0	0	0	0	0	0	0	0	0	0	0	0
1809.47713425078	1	9	1	1	0	0	0	0	0	0	0	0	17	0	0	0	0	0	0	0	0	0	0	0	0	0	0	0	0	0	0	0	0	0	0	0	0	0	0	0	0	0	0	0	0	0	0	0	0
1845.77723025976	1	9	1	1	0	0	0	0	0	0	0	0	18	0	0	0	0	0	0	0	0	0	0	0	0	0	0	0	0	0	0	0	0	0	0	0	0	0	0	0	0	0	0	0	0	0	0	0	0
1684.27897164251	1	10	2	0	0	0	0	0	0	0	0.5	0.5	19	0	0	0.25	0	0	0	1	0	0	0	0	0	0	0	0	0	0	0	0	0	0	0	0	0	0	0	0	0	0	0	0	0	0	0	0	0
1556.18768956965	1	10	2	0	0	0	0	0	0	0	0.5	0.5	20	0	0	0.25	0	0	0	1	0	0	0	0	0	0	0	0	0	0	0	0	0	0	0	0	0	0	0	0	0	0	0	0	0	0	0	0	0
1765.0425663594	1	11	2	0	0	0	0	0	0	0.5	0	0.5	21	0	0	0.25	0	0	0	1	0	0	0	0	0	0	0	0	0	0	0	0	0	0	0	0	0	0	0	0	0	0	0	0	0	0	0	0	0
1844.02866321859	1	11	2	0	0	0	0	0	0	0.5	0	0.5	22	0	0	0.25	0	0	0	1	0	0	0	0	0	0	0	0	0	0	0	0	0	0	0	0	0	0	0	0	0	0	0	0	0	0	0	0	0
2471.69724378583	1	12	2	0	0	0	0	0	0.5	0	0	0.5	23	0	0	0	0	0	0.25	1	0	0	0	0	0	0	0	0	0	0	0	0	0	0	0	0	0	0	0	0	0	0	0	0	0	0	0	0	0
2700.19390920283	1	12	2	0	0	0	0	0	0.5	0	0	0.5	24	0	0	0	0	0	0.25	1	0	0	0	0	0	0	0	0	0	0	0	0	0	0	0	0	0	0	0	0	0	0	0	0	0	0	0	0	0
2773.28753794814	1	13	2	0	0	0	0	0.5	0	0	0	0.5	25	0	0	0	0	0	0.25	1	0	0	0	0	0	0	0	0	0	0	0	0	0	0	0	0	0	0	0	0	0	0	0	0	0	0	0	0	0
2760.25480426335	1	13	2	0	0	0	0	0.5	0	0	0	0.5	26	0	0	0	0	0	0.25	1	0	0	0	0	0	0	0	0	0	0	0	0	0	0	0	0	0	0	0	0	0	0	0	0	0	0	0	0	0
2865.25833641588	1	14	2	0	0	0	0.5	0	0	0	0	0.5	27	0	0	0	0	0	0.25	1	0	0	0	0	0	0	0	0	0	0	0	0	0	0	0	0	0	0	0	0	0	0	0	0	0	0.25	0	0	0
2774.02030553009	1	14	2	0	0	0	0.5	0	0	0	0	0.5	28	0	0	0	0	0	0.25	1	0	0	0	0	0	0	0	0	0	0	0	0	0	0	0	0	0	0	0	0	0	0	0	0	0	0.25	0	0	0
1637.76973529934	1	15	2	0	0	0.5	0	0	0	0	0	0.5	29	0	0	0	0	0.25	0	1	0	0	0	0	0	0	0	0	0	0	0	0	0	0	0	0	0	0	0	0	0.25	0	0	0	0	0	0	0	0
1880.01125272863	1	15	2	0	0	0.5	0	0	0	0	0	0.5	30	0	0	0	0	0.25	0	1	0	0	0	0	0	0	0	0	0	0	0	0	0	0	0	0	0	0	0	0	0.25	0	0	0	0	0	0	0	0
1944.1892340654	1	16	2	0	0.5	0	0	0	0	0	0	0.5	31	0	0	0	0	0.25	0	1	0	0	0	0	0	0	0	0	0	0	0	0	0	0	0.25	0	0	0	0	0	0	0	0	0	0	0	0	0	0
2277.4015383408	1	16	2	0	0.5	0	0	0	0	0	0	0.5	32	0	0	0	0	0.25	0	1	0	0	0	0	0	0	0	0	0	0	0	0	0	0	0.25	0	0	0	0	0	0	0	0	0	0	0	0	0	0
2077.05903847398	1	17	2	0.5	0	0	0	0	0	0	0	0.5	33	0	0	0	0	0.25	0	1	0	0	0	0	0	0	0	0.25	0	0	0	0	0	0	0	0	0	0	0	0	0	0	0	0	0	0	0	0	0
1948.53866161569	1	17	2	0.5	0	0	0	0	0	0	0	0.5	34	0	0	0	0	0.25	0	1	0	0	0	0	0	0	0	0.25	0	0	0	0	0	0	0	0	0	0	0	0	0	0	0	0	0	0	0	0	0
1885.61615570558	1	18	2	0	0	0	0	0	0	0.5	0.5	0	35	0	0	0.25	0	0	0	1	0	0	0	0	0	0	0	0	0	0	0	0	0	0	0	0	0	0	0	0	0	0	0	0	0	0	0	0	0
1924.60653839232	1	18	2	0	0	0	0	0	0	0.5	0.5	0	36	0	0	0.25	0	0	0	1	0	0	0	0	0	0	0	0	0	0	0	0	0	0	0	0	0	0	0	0	0	0	0	0	0	0	0	0	0
2648.19460656157	1	19	2	0	0	0	0	0	0.5	0	0.5	0	37	0	0	0	0	0	0.25	1	0	0	0	0	0	0	0	0	0	0	0	0	0	0	0	0	0	0	0	0	0	0	0	0	0	0	0	0	0
2828.01965031556	1	19	2	0	0	0	0	0	0.5	0	0.5	0	38	0	0	0	0	0	0.25	1	0	0	0	0	0	0	0	0	0	0	0	0	0	0	0	0	0	0	0	0	0	0	0	0	0	0	0	0	0
2659.6429820111	1	20	2	0	0	0	0	0.5	0	0	0.5	0	39	0	0	0	0	0	0.25	1	0	0	0	0	0	0	0	0	0	0	0	0	0	0	0	0	0	0	0	0	0	0	0	0	0	0	0	0	0.25
2638.04337898444	1	20	2	0	0	0	0	0.5	0	0	0.5	0	40	0	0	0	0	0	0.25	1	0	0	0	0	0	0	0	0	0	0	0	0	0	0	0	0	0	0	0	0	0	0	0	0	0	0	0	0	0.25
3007.12002228972	1	21	2	0	0	0	0.5	0	0	0	0.5	0	41	0	0	0	0	0	0.25	1	0	0	0	0	0	0	0	0	0	0	0	0	0	0	0	0	0	0	0	0	0	0	0	0	0.25	0	0	0	0
2970.07579457342	1	21	2	0	0	0	0.5	0	0	0	0.5	0	42	0	0	0	0	0	0.25	1	0	0	0	0	0	0	0	0	0	0	0	0	0	0	0	0	0	0	0	0	0	0	0	0	0.25	0	0	0	0
1859.52100833722	1	22	2	0	0	0.5	0	0	0	0	0.5	0	43	0	0	0	0	0.25	0	1	0	0	0	0	0	0	0	0	0	0	0	0	0	0	0	0	0	0	0	0.25	0	0	0	0	0	0	0	0	0
1886.55345732968	1	22	2	0	0	0.5	0	0	0	0	0.5	0	44	0	0	0	0	0.25	0	1	0	0	0	0	0	0	0	0	0	0	0	0	0	0	0	0	0	0	0	0.25	0	0	0	0	0	0	0	0	0
2084.92489990479	1	23	2	0	0.5	0	0	0	0	0	0.5	0	45	0	0	0	0	0.25	0	1	0	0	0	0	0	0	0	0	0	0	0	0	0	0.25	0	0	0	0	0	0	0	0	0	0	0	0	0	0	0
2013.08972311624	1	23	2	0	0.5	0	0	0	0	0	0.5	0	46	0	0	0	0	0.25	0	1	0	0	0	0	0	0	0	0	0	0	0	0	0	0.25	0	0	0	0	0	0	0	0	0	0	0	0	0	0	0
2203.71169600381	1	24	2	0.5	0	0	0	0	0	0	0.5	0	47	0	0	0	0	0.25	0	1	0	0	0	0	0	0	0.25	0	0	0	0	0	0	0	0	0	0	0	0	0	0	0	0	0	0	0	0	0	0
2241.75667081508	1	24	2	0.5	0	0	0	0	0	0	0.5	0	48	0	0	0	0	0.25	0	1	0	0	0	0	0	0	0.25	0	0	0	0	0	0	0	0	0	0	0	0	0	0	0	0	0	0	0	0	0	0
2749.50260972349	1	25	2	0	0	0	0	0	0.5	0.5	0	0	49	0	0	0	0	0	0.25	1	0	0	0	0	0	0	0	0	0	0	0	0	0	0	0	0	0	0	0	0	0	0	0	0	0	0	0	0	0
2771.27189970593	1	25	2	0	0	0	0	0	0.5	0.5	0	0	50	0	0	0	0	0	0.25	1	0	0	0	0	0	0	0	0	0	0	0	0	0	0	0	0	0	0	0	0	0	0	0	0	0	0	0	0	0
2788.69144676694	1	26	2	0	0	0	0	0.5	0	0.5	0	0	51	0	0	0	0	0	0.25	1	0	0	0	0	0	0	0	0	0	0	0	0	0	0	0	0	0	0	0	0	0	0	0	0	0	0	0	0.25	0
2666.64053231586	1	26	2	0	0	0	0	0.5	0	0.5	0	0	52	0	0	0	0	0	0.25	1	0	0	0	0	0	0	0	0	0	0	0	0	0	0	0	0	0	0	0	0	0	0	0	0	0	0	0	0.25	0
2694.37052302864	1	27	2	0	0	0	0.5	0	0	0.5	0	0	53	0	0	0	0	0	0.25	1	0	0	0	0	0	0	0	0	0	0	0	0	0	0	0	0	0	0	0	0	0	0	0	0.25	0	0	0	0	0
2732.28594637758	1	27	2	0	0	0	0.5	0	0	0.5	0	0	54	0	0	0	0	0	0.25	1	0	0	0	0	0	0	0	0	0	0	0	0	0	0	0	0	0	0	0	0	0	0	0	0.25	0	0	0	0	0
1911.10310821385	1	28	2	0	0	0.5	0	0	0	0.5	0	0	55	0	0	0	0	0.25	0	1	0	0	0	0	0	0	0	0	0	0	0	0	0	0	0	0	0	0	0.25	0	0	0	0	0	0	0	0	0	0
2032.73188686875	1	28	2	0	0	0.5	0	0	0	0.5	0	0	56	0	0	0	0	0.25	0	1	0	0	0	0	0	0	0	0	0	0	0	0	0	0	0	0	0	0	0.25	0	0	0	0	0	0	0	0	0	0
1592.42572905324	1	29	2	0	0.5	0	0	0	0	0.5	0	0	57	0	0	0	0	0.25	0	1	0	0	0	0	0	0	0	0	0	0	0	0	0.25	0	0	0	0	0	0	0	0	0	0	0	0	0	0	0	0
1852.04570416668	1	29	2	0	0.5	0	0	0	0	0.5	0	0	58	0	0	0	0	0.25	0	1	0	0	0	0	0	0	0	0	0	0	0	0	0.25	0	0	0	0	0	0	0	0	0	0	0	0	0	0	0	0
2318.93717699915	1	30	2	0.5	0	0	0	0	0	0.5	0	0	59	0	0	0	0	0.25	0	1	0	0	0	0	0	0.25	0	0	0	0	0	0	0	0	0	0	0	0	0	0	0	0	0	0	0	0	0	0	0
2408.45749365051	1	30	2	0.5	0	0	0	0	0	0.5	0	0	60	0	0	0	0	0.25	0	1	0	0	0	0	0	0.25	0	0	0	0	0	0	0	0	0	0	0	0	0	0	0	0	0	0	0	0	0	0	0
1622.13824736638	1	31	2	0	0	0	0	0.5	0.5	0	0	0	61	0	0.25	0	0	0	0	1	0	0	0	0	0	0	0	0	0	0	0	0	0	0	0	0	0	0	0	0	0	0	0	0	0	0	0.25	0	0
1594.65549953389	1	31	2	0	0	0	0	0.5	0.5	0	0	0	62	0	0.25	0	0	0	0	1	0	0	0	0	0	0	0	0	0	0	0	0	0	0	0	0	0	0	0	0	0	0	0	0	0	0	0.25	0	0
1968.01547029764	1	32	2	0	0	0	0.5	0	0.5	0	0	0	63	0	0.25	0	0	0	0	1	0	0	0	0	0	0	0	0	0	0	0	0	0	0	0	0	0	0	0	0	0	0	0.25	0	0	0	0	0	0
1949.01669152648	1	32	2	0	0	0	0.5	0	0.5	0	0	0	64	0	0.25	0	0	0	0	1	0	0	0	0	0	0	0	0	0	0	0	0	0	0	0	0	0	0	0	0	0	0	0.25	0	0	0	0	0	0
2147.36278049062	1	33	2	0	0	0.5	0	0	0.5	0	0	0	65	0	0	0	0.25	0	0	1	0	0	0	0	0	0	0	0	0	0	0	0	0	0	0	0	0	0.25	0	0	0	0	0	0	0	0	0	0	0
2203.11924565368	1	33	2	0	0	0.5	0	0	0.5	0	0	0	66	0	0	0	0.25	0	0	1	0	0	0	0	0	0	0	0	0	0	0	0	0	0	0	0	0	0.25	0	0	0	0	0	0	0	0	0	0	0
1862.04629775948	1	34	2	0	0.5	0	0	0	0.5	0	0	0	67	0	0	0	0.25	0	0	1	0	0	0	0	0	0	0	0	0	0	0	0.25	0	0	0	0	0	0	0	0	0	0	0	0	0	0	0	0	0
1717.82244503839	1	34	2	0	0.5	0	0	0	0.5	0	0	0	68	0	0	0	0.25	0	0	1	0	0	0	0	0	0	0	0	0	0	0	0.25	0	0	0	0	0	0	0	0	0	0	0	0	0	0	0	0	0
1911.63824545371	1	35	2	0.5	0	0	0	0	0.5	0	0	0	69	0	0	0	0.25	0	0	1	0	0	0	0	0.25	0	0	0	0	0	0	0	0	0	0	0	0	0	0	0	0	0	0	0	0	0	0	0	0
1738.50329357275	1	35	2	0.5	0	0	0	0	0.5	0	0	0	70	0	0	0	0.25	0	0	1	0	0	0	0	0.25	0	0	0	0	0	0	0	0	0	0	0	0	0	0	0	0	0	0	0	0	0	0	0	0
2146.81322451334	1	36	2	0	0	0	0.5	0.5	0	0	0	0	71	0	0.25	0	0	0	0	1	0	0	0	0	0	0	0	0	0	0	0	0	0	0	0	0	0	0	0	0	0	0.25	0	0	0	0	0	0	0
2056.25563366861	1	36	2	0	0	0	0.5	0.5	0	0	0	0	72	0	0.25	0	0	0	0	1	0	0	0	0	0	0	0	0	0	0	0	0	0	0	0	0	0	0	0	0	0	0.25	0	0	0	0	0	0	0
1898.6347318998	1	37	2	0	0	0.5	0	0.5	0	0	0	0	73	0	0	0	0.25	0	0	1	0	0	0	0	0	0	0	0	0	0	0	0	0	0	0	0	0.25	0	0	0	0	0	0	0	0	0	0	0	0
2167.78965613798	1	37	2	0	0	0.5	0	0.5	0	0	0	0	74	0	0	0	0.25	0	0	1	0	0	0	0	0	0	0	0	0	0	0	0	0	0	0	0	0.25	0	0	0	0	0	0	0	0	0	0	0	0
1940.36664995592	1	38	2	0	0.5	0	0	0.5	0	0	0	0	75	0	0	0	0.25	0	0	1	0	0	0	0	0	0	0	0	0	0	0.25	0	0	0	0	0	0	0	0	0	0	0	0	0	0	0	0	0	0
2085.5961144173	1	38	2	0	0.5	0	0	0.5	0	0	0	0	76	0	0	0	0.25	0	0	1	0	0	0	0	0	0	0	0	0	0	0.25	0	0	0	0	0	0	0	0	0	0	0	0	0	0	0	0	0	0
2388.46074748313	1	39	2	0.5	0	0	0	0.5	0	0	0	0	77	0	0	0	0.25	0	0	1	0	0	0	0.25	0	0	0	0	0	0	0	0	0	0	0	0	0	0	0	0	0	0	0	0	0	0	0	0	0
2186.15790357814	1	39	2	0.5	0	0	0	0.5	0	0	0	0	78	0	0	0	0.25	0	0	1	0	0	0	0.25	0	0	0	0	0	0	0	0	0	0	0	0	0	0	0	0	0	0	0	0	0	0	0	0	0
2022.17579282757	1	40	2	0	0	0.5	0.5	0	0	0	0	0	79	0	0	0	0.25	0	0	1	0	0	0	0	0	0	0	0	0	0	0	0	0	0	0	0.25	0	0	0	0	0	0	0	0	0	0	0	0	0
2062.82919316611	1	40	2	0	0	0.5	0.5	0	0	0	0	0	80	0	0	0	0.25	0	0	1	0	0	0	0	0	0	0	0	0	0	0	0	0	0	0	0.25	0	0	0	0	0	0	0	0	0	0	0	0	0
2236.86965886786	1	41	2	0	0.5	0	0.5	0	0	0	0	0	81	0	0	0	0.25	0	0	1	0	0	0	0	0	0	0	0	0	0.25	0	0	0	0	0	0	0	0	0	0	0	0	0	0	0	0	0	0	0
2108.46039711198	1	41	2	0	0.5	0	0.5	0	0	0	0	0	82	0	0	0	0.25	0	0	1	0	0	0	0	0	0	0	0	0	0.25	0	0	0	0	0	0	0	0	0	0	0	0	0	0	0	0	0	0	0
2386.94731874992	1	42	2	0.5	0	0	0.5	0	0	0	0	0	83	0	0	0	0.25	0	0	1	0	0	0.25	0	0	0	0	0	0	0	0	0	0	0	0	0	0	0	0	0	0	0	0	0	0	0	0	0	0
2287.82098813971	1	42	2	0.5	0	0	0.5	0	0	0	0	0	84	0	0	0	0.25	0	0	1	0	0	0.25	0	0	0	0	0	0	0	0	0	0	0	0	0	0	0	0	0	0	0	0	0	0	0	0	0	0
1917.04708193709	1	43	2	0	0.5	0.5	0	0	0	0	0	0	85	0.25	0	0	0	0	0	1	0	0	0	0	0	0	0	0	0.25	0	0	0	0	0	0	0	0	0	0	0	0	0	0	0	0	0	0	0	0
1958.9541759131	1	43	2	0	0.5	0.5	0	0	0	0	0	0	86	0.25	0	0	0	0	0	1	0	0	0	0	0	0	0	0	0.25	0	0	0	0	0	0	0	0	0	0	0	0	0	0	0	0	0	0	0	0
2215.55622205179	1	44	2	0.5	0	0.5	0	0	0	0	0	0	87	0.25	0	0	0	0	0	1	0	0.25	0	0	0	0	0	0	0	0	0	0	0	0	0	0	0	0	0	0	0	0	0	0	0	0	0	0	0
2185.50672356307	1	44	2	0.5	0	0.5	0	0	0	0	0	0	88	0.25	0	0	0	0	0	1	0	0.25	0	0	0	0	0	0	0	0	0	0	0	0	0	0	0	0	0	0	0	0	0	0	0	0	0	0	0
1939.1111917857	1	45	2	0.5	0.5	0	0	0	0	0	0	0	89	0.25	0	0	0	0	0	1	0.25	0	0	0	0	0	0	0	0	0	0	0	0	0	0	0	0	0	0	0	0	0	0	0	0	0	0	0	0
2160.08415512062	1	45	2	0.5	0.5	0	0	0	0	0	0	0	90	0.25	0	0	0	0	0	1	0.25	0	0	0	0	0	0	0	0	0	0	0	0	0	0	0	0	0	0	0	0	0	0	0	0	0	0	0	0
2631.92001015761	1	46	3	0	0	0	0.333333333	0	0	0	0.333333333	0.333333333	91	0	0	0.111111110888889	0	0	0.222222221777778	1	0	0	0	0	0	0	0	0	0	0	0	0	0	0	0	0	0	0	0	0	0	0	0	0	0.111111110888889	0.111111110888889	0	0	0
2816.32553149878	1	46	3	0	0	0	0.333333333	0	0	0	0.333333333	0.333333333	92	0	0	0.111111110888889	0	0	0.222222221777778	1	0	0	0	0	0	0	0	0	0	0	0	0	0	0	0	0	0	0	0	0	0	0	0	0	0.111111110888889	0.111111110888889	0	0	0
2266.03994533088	1	47	3	0	0.333333333	0	0	0	0	0	0.333333333	0.333333333	93	0	0	0.111111110888889	0	0.222222221777778	0	1	0	0	0	0	0	0	0	0	0	0	0	0	0	0.111111110888889	0.111111110888889	0	0	0	0	0	0	0	0	0	0	0	0	0	0
2053.05818990279	1	47	3	0	0.333333333	0	0	0	0	0	0.333333333	0.333333333	94	0	0	0.111111110888889	0	0.222222221777778	0	1	0	0	0	0	0	0	0	0	0	0	0	0	0	0.111111110888889	0.111111110888889	0	0	0	0	0	0	0	0	0	0	0	0	0	0
2827.53614645984	1	48	3	0	0	0	0	0	0.333333333	0.333333333	0	0.333333333	95	0	0	0.111111110888889	0	0	0.222222221777778	1	0	0	0	0	0	0	0	0	0	0	0	0	0	0	0	0	0	0	0	0	0	0	0	0	0	0	0	0	0
2731.1455450825	1	48	3	0	0	0	0	0	0.333333333	0.333333333	0	0.333333333	96	0	0	0.111111110888889	0	0	0.222222221777778	1	0	0	0	0	0	0	0	0	0	0	0	0	0	0	0	0	0	0	0	0	0	0	0	0	0	0	0	0	0
2732.22804537976	1	49	3	0	0	0	0.333333333	0	0	0.333333333	0	0.333333333	97	0	0	0.111111110888889	0	0	0.222222221777778	1	0	0	0	0	0	0	0	0	0	0	0	0	0	0	0	0	0	0	0	0	0	0	0	0.111111110888889	0	0.111111110888889	0	0	0
2672.12446863674	1	49	3	0	0	0	0.333333333	0	0	0.333333333	0	0.333333333	98	0	0	0.111111110888889	0	0	0.222222221777778	1	0	0	0	0	0	0	0	0	0	0	0	0	0	0	0	0	0	0	0	0	0	0	0	0.111111110888889	0	0.111111110888889	0	0	0
2229.30233716971	1	50	3	0.333333333	0	0	0	0	0.333333333	0	0	0.333333333	99	0	0	0	0.111111110888889	0.111111110888889	0.111111110888889	1	0	0	0	0	0.111111110888889	0	0	0.111111110888889	0	0	0	0	0	0	0	0	0	0	0	0	0	0	0	0	0	0	0	0	0
2134.04246903379	1	50	3	0.333333333	0	0	0	0	0.333333333	0	0	0.333333333	100	0	0	0	0.111111110888889	0.111111110888889	0.111111110888889	1	0	0	0	0	0.111111110888889	0	0	0.111111110888889	0	0	0	0	0	0	0	0	0	0	0	0	0	0	0	0	0	0	0	0	0
2432.67952498967	1	51	3	0	0	0.333333333	0	0.333333333	0	0	0	0.333333333	101	0	0	0	0.111111110888889	0.111111110888889	0.111111110888889	1	0	0	0	0	0	0	0	0	0	0	0	0	0	0	0	0	0.111111110888889	0	0	0	0.111111110888889	0	0	0	0	0	0	0	0
2410.05229501704	1	51	3	0	0	0.333333333	0	0.333333333	0	0	0	0.333333333	102	0	0	0	0.111111110888889	0.111111110888889	0.111111110888889	1	0	0	0	0	0	0	0	0	0	0	0	0	0	0	0	0	0.111111110888889	0	0	0	0.111111110888889	0	0	0	0	0	0	0	0
2657.55001227804	1	52	3	0	0.333333333	0	0	0.333333333	0	0	0	0.333333333	103	0	0	0	0.111111110888889	0.111111110888889	0.111111110888889	1	0	0	0	0	0	0	0	0	0	0	0.111111110888889	0	0	0	0.111111110888889	0	0	0	0	0	0	0	0	0	0	0	0	0	0
2542.86531273369	1	52	3	0	0.333333333	0	0	0.333333333	0	0	0	0.333333333	104	0	0	0	0.111111110888889	0.111111110888889	0.111111110888889	1	0	0	0	0	0	0	0	0	0	0	0.111111110888889	0	0	0	0.111111110888889	0	0	0	0	0	0	0	0	0	0	0	0	0	0
2127.90188081985	1	53	3	0.333333333	0	0.333333333	0	0	0	0	0	0.333333333	105	0.111111110888889	0	0	0	0.222222221777778	0	1	0	0.111111110888889	0	0	0	0	0	0.111111110888889	0	0	0	0	0	0	0	0	0	0	0	0	0.111111110888889	0	0	0	0	0	0	0	0
2157.15378054378	1	53	3	0.333333333	0	0.333333333	0	0	0	0	0	0.333333333	106	0.111111110888889	0	0	0	0.222222221777778	0	1	0	0.111111110888889	0	0	0	0	0	0.111111110888889	0	0	0	0	0	0	0	0	0	0	0	0	0.111111110888889	0	0	0	0	0	0	0	0
2783.9586856092	1	54	3	0	0	0	0	0	0.333333333	0.333333333	0.333333333	0	107	0	0	0.111111110888889	0	0	0.222222221777778	1	0	0	0	0	0	0	0	0	0	0	0	0	0	0	0	0	0	0	0	0	0	0	0	0	0	0	0	0	0
2740.10040041041	1	54	3	0	0	0	0	0	0.333333333	0.333333333	0.333333333	0	108	0	0	0.111111110888889	0	0	0.222222221777778	1	0	0	0	0	0	0	0	0	0	0	0	0	0	0	0	0	0	0	0	0	0	0	0	0	0	0	0	0	0
1944.89216983635	1	55	3	0	0	0.333333333	0	0	0	0.333333333	0.333333333	0	109	0	0	0.111111110888889	0	0.222222221777778	0	1	0	0	0	0	0	0	0	0	0	0	0	0	0	0	0	0	0	0	0.111111110888889	0.111111110888889	0	0	0	0	0	0	0	0	0
2194.03692378159	1	55	3	0	0	0.333333333	0	0	0	0.333333333	0.333333333	0	110	0	0	0.111111110888889	0	0.222222221777778	0	1	0	0	0	0	0	0	0	0	0	0	0	0	0	0	0	0	0	0	0.111111110888889	0.111111110888889	0	0	0	0	0	0	0	0	0
2451.44382253447	1	56	3	0	0.333333333	0	0	0	0.333333333	0	0.333333333	0	111	0	0	0	0.111111110888889	0.111111110888889	0.111111110888889	1	0	0	0	0	0	0	0	0	0	0	0	0.111111110888889	0	0.111111110888889	0	0	0	0	0	0	0	0	0	0	0	0	0	0	0
2611.19148872535	1	56	3	0	0.333333333	0	0	0	0.333333333	0	0.333333333	0	112	0	0	0	0.111111110888889	0.111111110888889	0.111111110888889	1	0	0	0	0	0	0	0	0	0	0	0	0.111111110888889	0	0.111111110888889	0	0	0	0	0	0	0	0	0	0	0	0	0	0	0
2813.3426448503	1	57	3	0	0	0	0.333333333	0.333333333	0	0	0.333333333	0	113	0	0.111111110888889	0	0	0	0.222222221777778	1	0	0	0	0	0	0	0	0	0	0	0	0	0	0	0	0	0	0	0	0	0	0.111111110888889	0	0	0.111111110888889	0	0	0	0.111111110888889
2976.79365854497	1	57	3	0	0	0	0.333333333	0.333333333	0	0	0.333333333	0	114	0	0.111111110888889	0	0	0	0.222222221777778	1	0	0	0	0	0	0	0	0	0	0	0	0	0	0	0	0	0	0	0	0	0	0.111111110888889	0	0	0.111111110888889	0	0	0	0.111111110888889
2808.87316518899	1	58	3	0.333333333	0	0	0	0.333333333	0	0	0.333333333	0	115	0	0	0	0.111111110888889	0.111111110888889	0.111111110888889	1	0	0	0	0.111111110888889	0	0	0.111111110888889	0	0	0	0	0	0	0	0	0	0	0	0	0	0	0	0	0	0	0	0	0	0.111111110888889
2568.82364278148	1	58	3	0.333333333	0	0	0	0.333333333	0	0	0.333333333	0	116	0	0	0	0.111111110888889	0.111111110888889	0.111111110888889	1	0	0	0	0.111111110888889	0	0	0.111111110888889	0	0	0	0	0	0	0	0	0	0	0	0	0	0	0	0	0	0	0	0	0	0.111111110888889
2305.76720034464	1	59	3	0.333333333	0	0.333333333	0	0	0	0	0.333333333	0	117	0.111111110888889	0	0	0	0.222222221777778	0	1	0	0.111111110888889	0	0	0	0	0.111111110888889	0	0	0	0	0	0	0	0	0	0	0	0	0.111111110888889	0	0	0	0	0	0	0	0	0
2067.29612174135	1	59	3	0.333333333	0	0.333333333	0	0	0	0	0.333333333	0	118	0.111111110888889	0	0	0	0.222222221777778	0	1	0	0.111111110888889	0	0	0	0	0.111111110888889	0	0	0	0	0	0	0	0	0	0	0	0	0.111111110888889	0	0	0	0	0	0	0	0	0
2869.97879000686	1	60	3	0	0	0	0.333333333	0.333333333	0	0.333333333	0	0	119	0	0.111111110888889	0	0	0	0.222222221777778	1	0	0	0	0	0	0	0	0	0	0	0	0	0	0	0	0	0	0	0	0	0	0.111111110888889	0	0.111111110888889	0	0	0	0.111111110888889	0
2966.10051651958	1	60	3	0	0	0	0.333333333	0.333333333	0	0.333333333	0	0	120	0	0.111111110888889	0	0	0	0.222222221777778	1	0	0	0	0	0	0	0	0	0	0	0	0	0	0	0	0	0	0	0	0	0	0.111111110888889	0	0.111111110888889	0	0	0	0.111111110888889	0
2752.99477144666	1	61	3	0.333333333	0	0	0	0.333333333	0	0.333333333	0	0	121	0	0	0	0.111111110888889	0.111111110888889	0.111111110888889	1	0	0	0	0.111111110888889	0	0.111111110888889	0	0	0	0	0	0	0	0	0	0	0	0	0	0	0	0	0	0	0	0	0	0.111111110888889	0
2873.62550114244	1	61	3	0.333333333	0	0	0	0.333333333	0	0.333333333	0	0	122	0	0	0	0.111111110888889	0.111111110888889	0.111111110888889	1	0	0	0	0.111111110888889	0	0.111111110888889	0	0	0	0	0	0	0	0	0	0	0	0	0	0	0	0	0	0	0	0	0	0.111111110888889	0
1943.96564027478	1	62	3	0	0.333333333	0.333333333	0	0	0	0.333333333	0	0	123	0.111111110888889	0	0	0	0.222222221777778	0	1	0	0	0	0	0	0	0	0	0.111111110888889	0	0	0	0.111111110888889	0	0	0	0	0	0.111111110888889	0	0	0	0	0	0	0	0	0	0
2073.28612057775	1	62	3	0	0.333333333	0.333333333	0	0	0	0.333333333	0	0	124	0.111111110888889	0	0	0	0.222222221777778	0	1	0	0	0	0	0	0	0	0	0.111111110888889	0	0	0	0.111111110888889	0	0	0	0	0	0.111111110888889	0	0	0	0	0	0	0	0	0	0
2201.03975450941	1	63	3	0.333333333	0.333333333	0	0	0	0	0.333333333	0	0	125	0.111111110888889	0	0	0	0.222222221777778	0	1	0.111111110888889	0	0	0	0	0.111111110888889	0	0	0	0	0	0	0.111111110888889	0	0	0	0	0	0	0	0	0	0	0	0	0	0	0	0
2193.37090502823	1	63	3	0.333333333	0.333333333	0	0	0	0	0.333333333	0	0	126	0.111111110888889	0	0	0	0.222222221777778	0	1	0.111111110888889	0	0	0	0	0.111111110888889	0	0	0	0	0	0	0.111111110888889	0	0	0	0	0	0	0	0	0	0	0	0	0	0	0	0
2324.95305843616	1	64	3	0	0	0.333333333	0	0.333333333	0.333333333	0	0	0	127	0	0.111111110888889	0	0.222222221777778	0	0	1	0	0	0	0	0	0	0	0	0	0	0	0	0	0	0	0	0.111111110888889	0.111111110888889	0	0	0	0	0	0	0	0	0.111111110888889	0	0
2069.42561661558	1	64	3	0	0	0.333333333	0	0.333333333	0.333333333	0	0	0	128	0	0.111111110888889	0	0.222222221777778	0	0	1	0	0	0	0	0	0	0	0	0	0	0	0	0	0	0	0	0.111111110888889	0.111111110888889	0	0	0	0	0	0	0	0	0.111111110888889	0	0
1959.33070649226	1	65	3	0	0.333333333	0	0	0.333333333	0.333333333	0	0	0	129	0	0.111111110888889	0	0.222222221777778	0	0	1	0	0	0	0	0	0	0	0	0	0	0.111111110888889	0.111111110888889	0	0	0	0	0	0	0	0	0	0	0	0	0	0	0.111111110888889	0	0
2068.31243079035	1	65	3	0	0.333333333	0	0	0.333333333	0.333333333	0	0	0	130	0	0.111111110888889	0	0.222222221777778	0	0	1	0	0	0	0	0	0	0	0	0	0	0.111111110888889	0.111111110888889	0	0	0	0	0	0	0	0	0	0	0	0	0	0	0.111111110888889	0	0
2158.84460125783	1	66	3	0	0	0.333333333	0.333333333	0	0.333333333	0	0	0	131	0	0.111111110888889	0	0.222222221777778	0	0	1	0	0	0	0	0	0	0	0	0	0	0	0	0	0	0	0.111111110888889	0	0.111111110888889	0	0	0	0	0.111111110888889	0	0	0	0	0	0
2250.43592884655	1	66	3	0	0	0.333333333	0.333333333	0	0.333333333	0	0	0	132	0	0.111111110888889	0	0.222222221777778	0	0	1	0	0	0	0	0	0	0	0	0	0	0	0	0	0	0	0.111111110888889	0	0.111111110888889	0	0	0	0	0.111111110888889	0	0	0	0	0	0
2176.32059619932	1	67	3	0.333333333	0	0	0.333333333	0	0.333333333	0	0	0	133	0	0.111111110888889	0	0.222222221777778	0	0	1	0	0	0.111111110888889	0	0.111111110888889	0	0	0	0	0	0	0	0	0	0	0	0	0	0	0	0	0	0.111111110888889	0	0	0	0	0	0
2168.2595343412	1	67	3	0.333333333	0	0	0.333333333	0	0.333333333	0	0	0	134	0	0.111111110888889	0	0.222222221777778	0	0	1	0	0	0.111111110888889	0	0.111111110888889	0	0	0	0	0	0	0	0	0	0	0	0	0	0	0	0	0	0.111111110888889	0	0	0	0	0	0
2327.09566941874	1	68	3	0	0.333333333	0.333333333	0.333333333	0	0	0	0	0	135	0.111111110888889	0	0	0.222222221777778	0	0	1	0	0	0	0	0	0	0	0	0.111111110888889	0.111111110888889	0	0	0	0	0	0.111111110888889	0	0	0	0	0	0	0	0	0	0	0	0	0
2379.36503448794	1	68	3	0	0.333333333	0.333333333	0.333333333	0	0	0	0	0	136	0.111111110888889	0	0	0.222222221777778	0	0	1	0	0	0	0	0	0	0	0	0.111111110888889	0.111111110888889	0	0	0	0	0	0.111111110888889	0	0	0	0	0	0	0	0	0	0	0	0	0
2364.30026963722	1	69	3	0.333333333	0.333333333	0	0.333333333	0	0	0	0	0	137	0.111111110888889	0	0	0.222222221777778	0	0	1	0.111111110888889	0	0.111111110888889	0	0	0	0	0	0	0.111111110888889	0	0	0	0	0	0	0	0	0	0	0	0	0	0	0	0	0	0	0
2192.65612584889	1	69	3	0.333333333	0.333333333	0	0.333333333	0	0	0	0	0	138	0.111111110888889	0	0	0.222222221777778	0	0	1	0.111111110888889	0	0.111111110888889	0	0	0	0	0	0	0.111111110888889	0	0	0	0	0	0	0	0	0	0	0	0	0	0	0	0	0	0	0
2096.33063127218	1	70	4	0	0.25	0	0	0	0	0.25	0.25	0.25	139	0	0	0.1875	0	0.1875	0	1	0	0	0	0	0	0	0	0	0	0	0	0	0.0625	0.0625	0.0625	0	0	0	0	0	0	0	0	0	0	0	0	0	0
1990.7765261686	1	70	4	0	0.25	0	0	0	0	0.25	0.25	0.25	140	0	0	0.1875	0	0.1875	0	1	0	0	0	0	0	0	0	0	0	0	0	0	0.0625	0.0625	0.0625	0	0	0	0	0	0	0	0	0	0	0	0	0	0
2460.20306957478	1	71	4	0.25	0	0	0	0.25	0	0	0.25	0.25	141	0	0	0.0625	0.0625	0.125	0.125	1	0	0	0	0.0625	0	0	0.0625	0.0625	0	0	0	0	0	0	0	0	0	0	0	0	0	0	0	0	0	0	0	0	0.0625
2578.71015392918	1	71	4	0.25	0	0	0	0.25	0	0	0.25	0.25	142	0	0	0.0625	0.0625	0.125	0.125	1	0	0	0	0.0625	0	0	0.0625	0.0625	0	0	0	0	0	0	0	0	0	0	0	0	0	0	0	0	0	0	0	0	0.0625
2094.98770848481	1	72	4	0	0.25	0.25	0	0	0	0	0.25	0.25	143	0.0625	0	0.0625	0	0.25	0	1	0	0	0	0	0	0	0	0	0.0625	0	0	0	0	0.0625	0.0625	0	0	0	0	0.0625	0.0625	0	0	0	0	0	0	0	0
2153.65965593027	1	72	4	0	0.25	0.25	0	0	0	0	0.25	0.25	144	0.0625	0	0.0625	0	0.25	0	1	0	0	0	0	0	0	0	0	0.0625	0	0	0	0	0.0625	0.0625	0	0	0	0	0.0625	0.0625	0	0	0	0	0	0	0	0
2779.02481620257	1	73	4	0	0	0	0	0.25	0.25	0.25	0	0.25	145	0	0.0625	0.0625	0	0	0.25	1	0	0	0	0	0	0	0	0	0	0	0	0	0	0	0	0	0	0	0	0	0	0	0	0	0	0	0.0625	0.0625	0
2942.72917171274	1	73	4	0	0	0	0	0.25	0.25	0.25	0	0.25	146	0	0.0625	0.0625	0	0	0.25	1	0	0	0	0	0	0	0	0	0	0	0	0	0	0	0	0	0	0	0	0	0	0	0	0	0	0	0.0625	0.0625	0
2146.67425633789	1	74	4	0.25	0	0.25	0	0	0	0.25	0	0.25	147	0.0625	0	0.0625	0	0.25	0	1	0	0.0625	0	0	0	0.0625	0	0.0625	0	0	0	0	0	0	0	0	0	0	0.0625	0	0.0625	0	0	0	0	0	0	0	0
2314.71891461453	1	74	4	0.25	0	0.25	0	0	0	0.25	0	0.25	148	0.0625	0	0.0625	0	0.25	0	1	0	0.0625	0	0	0	0.0625	0	0.0625	0	0	0	0	0	0	0	0	0	0	0.0625	0	0.0625	0	0	0	0	0	0	0	0
2628.09691368609	1	75	4	0	0	0.25	0.25	0	0.25	0	0	0.25	149	0	0.0625	0	0.125	0.0625	0.125	1	0	0	0	0	0	0	0	0	0	0	0	0	0	0	0	0.0625	0	0.0625	0	0	0.0625	0	0.0625	0	0	0.0625	0	0	0
2716.09099178974	1	75	4	0	0	0.25	0.25	0	0.25	0	0	0.25	150	0	0.0625	0	0.125	0.0625	0.125	1	0	0	0	0	0	0	0	0	0	0	0	0	0	0	0	0.0625	0	0.0625	0	0	0.0625	0	0.0625	0	0	0.0625	0	0	0
2645.48078145559	1	76	4	0	0.25	0	0.25	0	0.25	0	0	0.25	151	0	0.0625	0	0.125	0.0625	0.125	1	0	0	0	0	0	0	0	0	0	0.0625	0	0.0625	0	0	0.0625	0	0	0	0	0	0	0	0.0625	0	0	0.0625	0	0	0
2637.67347991382	1	76	4	0	0.25	0	0.25	0	0.25	0	0	0.25	152	0	0.0625	0	0.125	0.0625	0.125	1	0	0	0	0	0	0	0	0	0	0.0625	0	0.0625	0	0	0.0625	0	0	0	0	0	0	0	0.0625	0	0	0.0625	0	0	0
2819.25212653724	1	77	4	0.25	0	0	0.25	0.25	0	0	0	0.25	153	0	0.0625	0	0.125	0.0625	0.125	1	0	0	0.0625	0.0625	0	0	0	0.0625	0	0	0	0	0	0	0	0	0	0	0	0	0	0.0625	0	0	0	0.0625	0	0	0
2740.55695364448	1	77	4	0.25	0	0	0.25	0.25	0	0	0	0.25	154	0	0.0625	0	0.125	0.0625	0.125	1	0	0	0.0625	0.0625	0	0	0	0.0625	0	0	0	0	0	0	0	0	0	0	0	0	0	0.0625	0	0	0	0.0625	0	0	0
2946.59251826717	1	78	4	0	0	0	0	0.25	0.25	0.25	0.25	0	155	0	0.0625	0.0625	0	0	0.25	1	0	0	0	0	0	0	0	0	0	0	0	0	0	0	0	0	0	0	0	0	0	0	0	0	0	0	0.0625	0.0625	0.0625
2827.57416899704	1	78	4	0	0	0	0	0.25	0.25	0.25	0.25	0	156	0	0.0625	0.0625	0	0	0.25	1	0	0	0	0	0	0	0	0	0	0	0	0	0	0	0	0	0	0	0	0	0	0	0	0	0	0	0.0625	0.0625	0.0625
2506.34321440509	1	79	4	0	0	0.25	0.25	0	0	0.25	0.25	0	157	0	0	0.0625	0.0625	0.125	0.125	1	0	0	0	0	0	0	0	0	0	0	0	0	0	0	0	0.0625	0	0	0.0625	0.0625	0	0	0	0.0625	0.0625	0	0	0	0
2597.54818644745	1	79	4	0	0	0.25	0.25	0	0	0.25	0.25	0	158	0	0	0.0625	0.0625	0.125	0.125	1	0	0	0	0	0	0	0	0	0	0	0	0	0	0	0	0.0625	0	0	0.0625	0.0625	0	0	0	0.0625	0.0625	0	0	0	0
2661.57280652659	1	80	4	0.25	0	0	0.25	0	0.25	0	0.25	0	159	0	0.0625	0	0.125	0.0625	0.125	1	0	0	0.0625	0	0.0625	0	0.0625	0	0	0	0	0	0	0	0	0	0	0	0	0	0	0	0.0625	0	0.0625	0	0	0	0
2625.99157070858	1	80	4	0.25	0	0	0.25	0	0.25	0	0.25	0	160	0	0.0625	0	0.125	0.0625	0.125	1	0	0	0.0625	0	0.0625	0	0.0625	0	0	0	0	0	0	0	0	0	0	0	0	0	0	0	0.0625	0	0.0625	0	0	0	0
2387.97389888209	1	81	4	0.25	0.25	0	0	0	0.25	0	0.25	0	161	0.0625	0	0	0.125	0.125	0.0625	1	0.0625	0	0	0	0.0625	0	0.0625	0	0	0	0	0.0625	0	0.0625	0	0	0	0	0	0	0	0	0	0	0	0	0	0	0
2162.30650852861	1	81	4	0.25	0.25	0	0	0	0.25	0	0.25	0	162	0.0625	0	0	0.125	0.125	0.0625	1	0.0625	0	0	0	0.0625	0	0.0625	0	0	0	0	0.0625	0	0.0625	0	0	0	0	0	0	0	0	0	0	0	0	0	0	0
2639.22500865799	1	82	4	0	0	0.25	0.25	0.25	0	0	0.25	0	163	0	0.0625	0	0.125	0.0625	0.125	1	0	0	0	0	0	0	0	0	0	0	0	0	0	0	0	0.0625	0.0625	0	0	0.0625	0	0.0625	0	0	0.0625	0	0	0	0.0625
2542.49731940299	1	82	4	0	0	0.25	0.25	0.25	0	0	0.25	0	164	0	0.0625	0	0.125	0.0625	0.125	1	0	0	0	0	0	0	0	0	0	0	0	0	0	0	0	0.0625	0.0625	0	0	0.0625	0	0.0625	0	0	0.0625	0	0	0	0.0625
2342.49197845267	1	83	4	0.25	0	0.25	0	0	0.25	0.25	0	0	165	0.0625	0	0	0.125	0.125	0.0625	1	0	0.0625	0	0	0.0625	0.0625	0	0	0	0	0	0	0	0	0	0	0	0.0625	0.0625	0	0	0	0	0	0	0	0	0	0
2445.89038535744	1	83	4	0.25	0	0.25	0	0	0.25	0.25	0	0	166	0.0625	0	0	0.125	0.125	0.0625	1	0	0.0625	0	0	0.0625	0.0625	0	0	0	0	0	0	0	0	0	0	0	0.0625	0.0625	0	0	0	0	0	0	0	0	0	0
2774.229790718	1	84	4	0	0.25	0	0.25	0.25	0	0.25	0	0	167	0	0.0625	0	0.125	0.0625	0.125	1	0	0	0	0	0	0	0	0	0	0.0625	0.0625	0	0.0625	0	0	0	0	0	0	0	0	0.0625	0	0.0625	0	0	0	0.0625	0
2740.06590311665	1	84	4	0	0.25	0	0.25	0.25	0	0.25	0	0	168	0	0.0625	0	0.125	0.0625	0.125	1	0	0	0	0	0	0	0	0	0	0.0625	0.0625	0	0.0625	0	0	0	0	0	0	0	0	0.0625	0	0.0625	0	0	0	0.0625	0
2439.5436034045	1	85	4	0.25	0.25	0	0.25	0	0	0.25	0	0	169	0.0625	0	0	0.125	0.125	0.0625	1	0.0625	0	0.0625	0	0	0.0625	0	0	0	0.0625	0	0	0.0625	0	0	0	0	0	0	0	0	0	0	0.0625	0	0	0	0	0
2660.03818757929	1	85	4	0.25	0.25	0	0.25	0	0	0.25	0	0	170	0.0625	0	0	0.125	0.125	0.0625	1	0.0625	0	0.0625	0	0	0.0625	0	0	0	0.0625	0	0	0.0625	0	0	0	0	0	0	0	0	0	0	0.0625	0	0	0	0	0
2372.59106242714	1	86	4	0	0.25	0.25	0	0.25	0.25	0	0	0	171	0.0625	0.0625	0	0.25	0	0	1	0	0	0	0	0	0	0	0	0.0625	0	0.0625	0.0625	0	0	0	0	0.0625	0.0625	0	0	0	0	0	0	0	0	0.0625	0	0
2296.36966769957	1	86	4	0	0.25	0.25	0	0.25	0.25	0	0	0	172	0.0625	0.0625	0	0.25	0	0	1	0	0	0	0	0	0	0	0	0.0625	0	0.0625	0.0625	0	0	0	0	0.0625	0.0625	0	0	0	0	0	0	0	0	0.0625	0	0
2330.39352424616	1	87	4	0.25	0.25	0.25	0	0.25	0	0	0	0	173	0.1875	0	0	0.1875	0	0	1	0.0625	0.0625	0	0.0625	0	0	0	0	0.0625	0	0.0625	0	0	0	0	0	0.0625	0	0	0	0	0	0	0	0	0	0	0	0
2211.89808491615	1	87	4	0.25	0.25	0.25	0	0.25	0	0	0	0	174	0.1875	0	0	0.1875	0	0	1	0.0625	0.0625	0	0.0625	0	0	0	0	0.0625	0	0.0625	0	0	0	0	0	0.0625	0	0	0	0	0	0	0	0	0	0	0	0
2689.66174162588	1	88	6	0	0	0.166666667	0	0.166666667	0.166666667	0.166666667	0.166666667	0.166666667	175	0	0.0277777778888889	0.0833333336666667	0.0555555557777778	0.0833333336666667	0.166666667333333	1	0	0	0	0	0	0	0	0	0	0	0	0	0	0	0	0	0.0277777778888889	0.0277777778888889	0.0277777778888889	0.0277777778888889	0.0277777778888889	0	0	0	0	0	0.0277777778888889	0.0277777778888889	0.0277777778888889
2671.28476098631	1	88	6	0	0	0.166666667	0	0.166666667	0.166666667	0.166666667	0.166666667	0.166666667	176	0	0.0277777778888889	0.0833333336666667	0.0555555557777778	0.0833333336666667	0.166666667333333	1	0	0	0	0	0	0	0	0	0	0	0	0	0	0	0	0	0.0277777778888889	0.0277777778888889	0.0277777778888889	0.0277777778888889	0.0277777778888889	0	0	0	0	0	0.0277777778888889	0.0277777778888889	0.0277777778888889
2399.74952813911	1	89	6	0.166666667	0.166666667	0	0	0.166666667	0	0.166666667	0.166666667	0.166666667	177	0.0277777778888889	0	0.0833333336666667	0.0555555557777778	0.166666667333333	0.0833333336666667	1	0.0277777778888889	0	0	0.0277777778888889	0	0.0277777778888889	0.0277777778888889	0.0277777778888889	0	0	0.0277777778888889	0	0.0277777778888889	0.0277777778888889	0.0277777778888889	0	0	0	0	0	0	0	0	0	0	0	0	0.0277777778888889	0.0277777778888889
2435.08363490072	1	89	6	0.166666667	0.166666667	0	0	0.166666667	0	0.166666667	0.166666667	0.166666667	178	0.0277777778888889	0	0.0833333336666667	0.0555555557777778	0.166666667333333	0.0833333336666667	1	0.0277777778888889	0	0	0.0277777778888889	0	0.0277777778888889	0.0277777778888889	0.0277777778888889	0	0	0.0277777778888889	0	0.0277777778888889	0.0277777778888889	0.0277777778888889	0	0	0	0	0	0	0	0	0	0	0	0	0.0277777778888889	0.0277777778888889
2449.90042029433	1	90	6	0.166666667	0	0.166666667	0.166666667	0	0	0.166666667	0.166666667	0.166666667	179	0.0277777778888889	0	0.0833333336666667	0.0555555557777778	0.166666667333333	0.0833333336666667	1	0	0.0277777778888889	0.0277777778888889	0	0	0.0277777778888889	0.0277777778888889	0.0277777778888889	0	0	0	0	0	0	0	0.0277777778888889	0	0	0.0277777778888889	0.0277777778888889	0.0277777778888889	0	0	0.0277777778888889	0.0277777778888889	0.0277777778888889	0	0	0
2622.13893318536	1	90	6	0.166666667	0	0.166666667	0.166666667	0	0	0.166666667	0.166666667	0.166666667	180	0.0277777778888889	0	0.0833333336666667	0.0555555557777778	0.166666667333333	0.0833333336666667	1	0	0.0277777778888889	0.0277777778888889	0	0	0.0277777778888889	0.0277777778888889	0.0277777778888889	0	0	0	0	0	0	0	0.0277777778888889	0	0	0.0277777778888889	0.0277777778888889	0.0277777778888889	0	0	0.0277777778888889	0.0277777778888889	0.0277777778888889	0	0	0
2866.00859236386	1	91	6	0.166666667	0	0	0.166666667	0.166666667	0.166666667	0	0.166666667	0.166666667	181	0	0.0833333336666667	0.0277777778888889	0.0833333336666667	0.0555555557777778	0.166666667333333	1	0	0	0.0277777778888889	0.0277777778888889	0.0277777778888889	0	0.0277777778888889	0.0277777778888889	0	0	0	0	0	0	0	0	0	0	0	0	0	0.0277777778888889	0.0277777778888889	0	0.0277777778888889	0.0277777778888889	0.0277777778888889	0	0.0277777778888889
2970.23399394621	1	91	6	0.166666667	0	0	0.166666667	0.166666667	0.166666667	0	0.166666667	0.166666667	182	0	0.0833333336666667	0.0277777778888889	0.0833333336666667	0.0555555557777778	0.166666667333333	1	0	0	0.0277777778888889	0.0277777778888889	0.0277777778888889	0	0.0277777778888889	0.0277777778888889	0	0	0	0	0	0	0	0	0	0	0	0	0	0.0277777778888889	0.0277777778888889	0	0.0277777778888889	0.0277777778888889	0.0277777778888889	0	0.0277777778888889
2600.84393560485	1	92	6	0	0.166666667	0.166666667	0.166666667	0	0.166666667	0	0.166666667	0.166666667	183	0.0277777778888889	0.0277777778888889	0.0277777778888889	0.111111111555556	0.111111111555556	0.111111111555556	1	0	0	0	0	0	0	0	0	0.0277777778888889	0.0277777778888889	0	0.0277777778888889	0	0.0277777778888889	0.0277777778888889	0.0277777778888889	0	0.0277777778888889	0	0.0277777778888889	0.0277777778888889	0	0.0277777778888889	0	0.0277777778888889	0.0277777778888889	0	0	0
2739.74012230584	1	92	6	0	0.166666667	0.166666667	0.166666667	0	0.166666667	0	0.166666667	0.166666667	184	0.0277777778888889	0.0277777778888889	0.0277777778888889	0.111111111555556	0.111111111555556	0.111111111555556	1	0	0	0	0	0	0	0	0	0.0277777778888889	0.0277777778888889	0	0.0277777778888889	0	0.0277777778888889	0.0277777778888889	0.0277777778888889	0	0.0277777778888889	0	0.0277777778888889	0.0277777778888889	0	0.0277777778888889	0	0.0277777778888889	0.0277777778888889	0	0	0
2821.15756687384	1	93	6	0	0.166666667	0	0.166666667	0.166666667	0.166666667	0.166666667	0	0.166666667	185	0	0.0833333336666667	0.0277777778888889	0.0833333336666667	0.0555555557777778	0.166666667333333	1	0	0	0	0	0	0	0	0	0	0.0277777778888889	0.0277777778888889	0.0277777778888889	0.0277777778888889	0	0.0277777778888889	0	0	0	0	0	0	0.0277777778888889	0.0277777778888889	0.0277777778888889	0	0.0277777778888889	0.0277777778888889	0.0277777778888889	0
2629.9171816187	1	93	6	0	0.166666667	0	0.166666667	0.166666667	0.166666667	0.166666667	0	0.166666667	186	0	0.0833333336666667	0.0277777778888889	0.0833333336666667	0.0555555557777778	0.166666667333333	1	0	0	0	0	0	0	0	0	0	0.0277777778888889	0.0277777778888889	0.0277777778888889	0.0277777778888889	0	0.0277777778888889	0	0	0	0	0	0	0.0277777778888889	0.0277777778888889	0.0277777778888889	0	0.0277777778888889	0.0277777778888889	0.0277777778888889	0
2594.20322394985	1	94	6	0.166666667	0.166666667	0.166666667	0	0	0.166666667	0.166666667	0	0.166666667	187	0.0833333336666667	0	0.0277777778888889	0.0833333336666667	0.166666667333333	0.0555555557777778	1	0.0277777778888889	0.0277777778888889	0	0	0.0277777778888889	0.0277777778888889	0	0.0277777778888889	0.0277777778888889	0	0	0.0277777778888889	0.0277777778888889	0	0.0277777778888889	0	0	0.0277777778888889	0.0277777778888889	0	0.0277777778888889	0	0	0	0	0	0	0	0
2702.70286450937	1	94	6	0.166666667	0.166666667	0.166666667	0	0	0.166666667	0.166666667	0	0.166666667	188	0.0833333336666667	0	0.0277777778888889	0.0833333336666667	0.166666667333333	0.0555555557777778	1	0.0277777778888889	0.0277777778888889	0	0	0.0277777778888889	0.0277777778888889	0	0.0277777778888889	0.0277777778888889	0	0	0.0277777778888889	0.0277777778888889	0	0.0277777778888889	0	0	0.0277777778888889	0.0277777778888889	0	0.0277777778888889	0	0	0	0	0	0	0	0
2617.56008245896	1	95	6	0.166666667	0.166666667	0.166666667	0.166666667	0.166666667	0	0	0	0.166666667	189	0.0833333336666667	0.0277777778888889	0	0.166666667333333	0.0833333336666667	0.0555555557777778	1	0.0277777778888889	0.0277777778888889	0.0277777778888889	0.0277777778888889	0	0	0	0.0277777778888889	0.0277777778888889	0.0277777778888889	0.0277777778888889	0	0	0	0.0277777778888889	0.0277777778888889	0.0277777778888889	0	0	0	0.0277777778888889	0.0277777778888889	0	0	0	0.0277777778888889	0	0	0
2483.84742730069	1	95	6	0.166666667	0.166666667	0.166666667	0.166666667	0.166666667	0	0	0	0.166666667	190	0.0833333336666667	0.0277777778888889	0	0.166666667333333	0.0833333336666667	0.0555555557777778	1	0.0277777778888889	0.0277777778888889	0.0277777778888889	0.0277777778888889	0	0	0	0.0277777778888889	0.0277777778888889	0.0277777778888889	0.0277777778888889	0	0	0	0.0277777778888889	0.0277777778888889	0.0277777778888889	0	0	0	0.0277777778888889	0.0277777778888889	0	0	0	0.0277777778888889	0	0	0
2464.99691311476	1	96	6	0.166666667	0.166666667	0	0.166666667	0	0.166666667	0.166666667	0.166666667	0	191	0.0277777778888889	0.0277777778888889	0.0277777778888889	0.111111111555556	0.111111111555556	0.111111111555556	1	0.0277777778888889	0	0.0277777778888889	0	0.0277777778888889	0.0277777778888889	0.0277777778888889	0	0	0.0277777778888889	0	0.0277777778888889	0.0277777778888889	0.0277777778888889	0	0	0	0	0	0	0	0	0.0277777778888889	0.0277777778888889	0.0277777778888889	0	0	0	0
2442.37318832078	1	96	6	0.166666667	0.166666667	0	0.166666667	0	0.166666667	0.166666667	0.166666667	0	192	0.0277777778888889	0.0277777778888889	0.0277777778888889	0.111111111555556	0.111111111555556	0.111111111555556	1	0.0277777778888889	0	0.0277777778888889	0	0.0277777778888889	0.0277777778888889	0.0277777778888889	0	0	0.0277777778888889	0	0.0277777778888889	0.0277777778888889	0.0277777778888889	0	0	0	0	0	0	0	0	0.0277777778888889	0.0277777778888889	0.0277777778888889	0	0	0	0
2696.30635855032	1	97	6	0	0.166666667	0.166666667	0.166666667	0.166666667	0	0.166666667	0.166666667	0	193	0.0277777778888889	0.0277777778888889	0.0277777778888889	0.111111111555556	0.111111111555556	0.111111111555556	1	0	0	0	0	0	0	0	0	0.0277777778888889	0.0277777778888889	0.0277777778888889	0	0.0277777778888889	0.0277777778888889	0	0.0277777778888889	0.0277777778888889	0	0.0277777778888889	0.0277777778888889	0	0.0277777778888889	0	0.0277777778888889	0.0277777778888889	0	0	0.0277777778888889	0.0277777778888889
2783.67600007699	1	97	6	0	0.166666667	0.166666667	0.166666667	0.166666667	0	0.166666667	0.166666667	0	194	0.0277777778888889	0.0277777778888889	0.0277777778888889	0.111111111555556	0.111111111555556	0.111111111555556	1	0	0	0	0	0	0	0	0	0.0277777778888889	0.0277777778888889	0.0277777778888889	0	0.0277777778888889	0.0277777778888889	0	0.0277777778888889	0.0277777778888889	0	0.0277777778888889	0.0277777778888889	0	0.0277777778888889	0	0.0277777778888889	0.0277777778888889	0	0	0.0277777778888889	0.0277777778888889
2398.02833889828	1	98	6	0.166666667	0.166666667	0.166666667	0	0.166666667	0.166666667	0	0.166666667	0	195	0.0833333336666667	0.0277777778888889	0	0.166666667333333	0.0833333336666667	0.0555555557777778	1	0.0277777778888889	0.0277777778888889	0	0.0277777778888889	0.0277777778888889	0	0.0277777778888889	0	0.0277777778888889	0	0.0277777778888889	0.0277777778888889	0	0.0277777778888889	0	0	0.0277777778888889	0.0277777778888889	0	0.0277777778888889	0	0	0	0	0	0	0.0277777778888889	0	0.0277777778888889
2425.38085871444	1	98	6	0.166666667	0.166666667	0.166666667	0	0.166666667	0.166666667	0	0.166666667	0	196	0.0833333336666667	0.0277777778888889	0	0.166666667333333	0.0833333336666667	0.0555555557777778	1	0.0277777778888889	0.0277777778888889	0	0.0277777778888889	0.0277777778888889	0	0.0277777778888889	0	0.0277777778888889	0	0.0277777778888889	0.0277777778888889	0	0.0277777778888889	0	0	0.0277777778888889	0.0277777778888889	0	0.0277777778888889	0	0	0	0	0	0	0.0277777778888889	0	0.0277777778888889
2677.1521988141	1	99	6	0.166666667	0	0.166666667	0.166666667	0.166666667	0.166666667	0.166666667	0	0	197	0.0277777778888889	0.0833333336666667	0	0.166666667333333	0.0555555557777778	0.0833333336666667	1	0	0.0277777778888889	0.0277777778888889	0.0277777778888889	0.0277777778888889	0.0277777778888889	0	0	0	0	0	0	0	0	0	0.0277777778888889	0.0277777778888889	0.0277777778888889	0.0277777778888889	0	0	0.0277777778888889	0.0277777778888889	0.0277777778888889	0	0	0.0277777778888889	0.0277777778888889	0
2749.19095780237	1	99	6	0.166666667	0	0.166666667	0.166666667	0.166666667	0.166666667	0.166666667	0	0	198	0.0277777778888889	0.0833333336666667	0	0.166666667333333	0.0555555557777778	0.0833333336666667	1	0	0.0277777778888889	0.0277777778888889	0.0277777778888889	0.0277777778888889	0.0277777778888889	0	0	0	0	0	0	0	0	0	0.0277777778888889	0.0277777778888889	0.0277777778888889	0.0277777778888889	0	0	0.0277777778888889	0.0277777778888889	0.0277777778888889	0	0	0.0277777778888889	0.0277777778888889	0
2801.1349900844	1	100	9	0.111111111	0.111111111	0.111111111	0.111111111	0.111111111	0.111111111	0.111111111	0.111111111	0.111111111	199	0.037037036962963	0.037037036962963	0.037037036962963	0.111111110888889	0.111111110888889	0.111111110888889	1	0.0123456789876543	0.0123456789876543	0.0123456789876543	0.0123456789876543	0.0123456789876543	0.0123456789876543	0.0123456789876543	0.0123456789876543	0.0123456789876543	0.0123456789876543	0.0123456789876543	0.0123456789876543	0.0123456789876543	0.0123456789876543	0.0123456789876543	0.0123456789876543	0.0123456789876543	0.0123456789876543	0.0123456789876543	0.0123456789876543	0.0123456789876543	0.0123456789876543	0.0123456789876543	0.0123456789876543	0.0123456789876543	0.0123456789876543	0.0123456789876543	0.0123456789876543	0.0123456789876543
2687.33516978189	1	100	9	0.111111111	0.111111111	0.111111111	0.111111111	0.111111111	0.111111111	0.111111111	0.111111111	0.111111111	200	0.037037036962963	0.037037036962963	0.037037036962963	0.111111110888889	0.111111110888889	0.111111110888889	1	0.0123456789876543	0.0123456789876543	0.0123456789876543	0.0123456789876543	0.0123456789876543	0.0123456789876543	0.0123456789876543	0.0123456789876543	0.0123456789876543	0.0123456789876543	0.0123456789876543	0.0123456789876543	0.0123456789876543	0.0123456789876543	0.0123456789876543	0.0123456789876543	0.0123456789876543	0.0123456789876543	0.0123456789876543	0.0123456789876543	0.0123456789876543	0.0123456789876543	0.0123456789876543	0.0123456789876543	0.0123456789876543	0.0123456789876543	0.0123456789876543	0.0123456789876543	0.0123456789876543
2813.18305655841	1	100	9	0.111111111	0.111111111	0.111111111	0.111111111	0.111111111	0.111111111	0.111111111	0.111111111	0.111111111	201	0.037037036962963	0.037037036962963	0.037037036962963	0.111111110888889	0.111111110888889	0.111111110888889	1	0.0123456789876543	0.0123456789876543	0.0123456789876543	0.0123456789876543	0.0123456789876543	0.0123456789876543	0.0123456789876543	0.0123456789876543	0.0123456789876543	0.0123456789876543	0.0123456789876543	0.0123456789876543	0.0123456789876543	0.0123456789876543	0.0123456789876543	0.0123456789876543	0.0123456789876543	0.0123456789876543	0.0123456789876543	0.0123456789876543	0.0123456789876543	0.0123456789876543	0.0123456789876543	0.0123456789876543	0.0123456789876543	0.0123456789876543	0.0123456789876543	0.0123456789876543	0.0123456789876543
2779.17506128802	1	100	9	0.111111111	0.111111111	0.111111111	0.111111111	0.111111111	0.111111111	0.111111111	0.111111111	0.111111111	202	0.037037036962963	0.037037036962963	0.037037036962963	0.111111110888889	0.111111110888889	0.111111110888889	1	0.0123456789876543	0.0123456789876543	0.0123456789876543	0.0123456789876543	0.0123456789876543	0.0123456789876543	0.0123456789876543	0.0123456789876543	0.0123456789876543	0.0123456789876543	0.0123456789876543	0.0123456789876543	0.0123456789876543	0.0123456789876543	0.0123456789876543	0.0123456789876543	0.0123456789876543	0.0123456789876543	0.0123456789876543	0.0123456789876543	0.0123456789876543	0.0123456789876543	0.0123456789876543	0.0123456789876543	0.0123456789876543	0.0123456789876543	0.0123456789876543	0.0123456789876543	0.0123456789876543
2698.64013019607	1	100	9	0.111111111	0.111111111	0.111111111	0.111111111	0.111111111	0.111111111	0.111111111	0.111111111	0.111111111	203	0.037037036962963	0.037037036962963	0.037037036962963	0.111111110888889	0.111111110888889	0.111111110888889	1	0.0123456789876543	0.0123456789876543	0.0123456789876543	0.0123456789876543	0.0123456789876543	0.0123456789876543	0.0123456789876543	0.0123456789876543	0.0123456789876543	0.0123456789876543	0.0123456789876543	0.0123456789876543	0.0123456789876543	0.0123456789876543	0.0123456789876543	0.0123456789876543	0.0123456789876543	0.0123456789876543	0.0123456789876543	0.0123456789876543	0.0123456789876543	0.0123456789876543	0.0123456789876543	0.0123456789876543	0.0123456789876543	0.0123456789876543	0.0123456789876543	0.0123456789876543	0.0123456789876543
2555.67900582552	1	100	9	0.111111111	0.111111111	0.111111111	0.111111111	0.111111111	0.111111111	0.111111111	0.111111111	0.111111111	204	0.037037036962963	0.037037036962963	0.037037036962963	0.111111110888889	0.111111110888889	0.111111110888889	1	0.0123456789876543	0.0123456789876543	0.0123456789876543	0.0123456789876543	0.0123456789876543	0.0123456789876543	0.0123456789876543	0.0123456789876543	0.0123456789876543	0.0123456789876543	0.0123456789876543	0.0123456789876543	0.0123456789876543	0.0123456789876543	0.0123456789876543	0.0123456789876543	0.0123456789876543	0.0123456789876543	0.0123456789876543	0.0123456789876543	0.0123456789876543	0.0123456789876543	0.0123456789876543	0.0123456789876543	0.0123456789876543	0.0123456789876543	0.0123456789876543	0.0123456789876543	0.0123456789876543
2684.07054817258	1	100	9	0.111111111	0.111111111	0.111111111	0.111111111	0.111111111	0.111111111	0.111111111	0.111111111	0.111111111	205	0.037037036962963	0.037037036962963	0.037037036962963	0.111111110888889	0.111111110888889	0.111111110888889	1	0.0123456789876543	0.0123456789876543	0.0123456789876543	0.0123456789876543	0.0123456789876543	0.0123456789876543	0.0123456789876543	0.0123456789876543	0.0123456789876543	0.0123456789876543	0.0123456789876543	0.0123456789876543	0.0123456789876543	0.0123456789876543	0.0123456789876543	0.0123456789876543	0.0123456789876543	0.0123456789876543	0.0123456789876543	0.0123456789876543	0.0123456789876543	0.0123456789876543	0.0123456789876543	0.0123456789876543	0.0123456789876543	0.0123456789876543	0.0123456789876543	0.0123456789876543	0.0123456789876543
2760.54888242946	1	100	9	0.111111111	0.111111111	0.111111111	0.111111111	0.111111111	0.111111111	0.111111111	0.111111111	0.111111111	206	0.037037036962963	0.037037036962963	0.037037036962963	0.111111110888889	0.111111110888889	0.111111110888889	1	0.0123456789876543	0.0123456789876543	0.0123456789876543	0.0123456789876543	0.0123456789876543	0.0123456789876543	0.0123456789876543	0.0123456789876543	0.0123456789876543	0.0123456789876543	0.0123456789876543	0.0123456789876543	0.0123456789876543	0.0123456789876543	0.0123456789876543	0.0123456789876543	0.0123456789876543	0.0123456789876543	0.0123456789876543	0.0123456789876543	0.0123456789876543	0.0123456789876543	0.0123456789876543	0.0123456789876543	0.0123456789876543	0.0123456789876543	0.0123456789876543	0.0123456789876543	0.0123456789876543
1677.02032251197	2	1	1	0	0	0	0	0	0	0	0	1	1	0	0	0	0	0	0	0	0	0	0	0	0	0	0	0	0	0	0	0	0	0	0	0	0	0	0	0	0	0	0	0	0	0	0	0	0
1630.04139781453	2	1	1	0	0	0	0	0	0	0	0	1	2	0	0	0	0	0	0	0	0	0	0	0	0	0	0	0	0	0	0	0	0	0	0	0	0	0	0	0	0	0	0	0	0	0	0	0	0
1931.91253822082	2	2	1	0	0	0	0	0	0	0	1	0	3	0	0	0	0	0	0	0	0	0	0	0	0	0	0	0	0	0	0	0	0	0	0	0	0	0	0	0	0	0	0	0	0	0	0	0	0
1851.80914472741	2	2	1	0	0	0	0	0	0	0	1	0	4	0	0	0	0	0	0	0	0	0	0	0	0	0	0	0	0	0	0	0	0	0	0	0	0	0	0	0	0	0	0	0	0	0	0	0	0
2111.84707032092	2	3	1	0	0	0	0	0	0	1	0	0	5	0	0	0	0	0	0	0	0	0	0	0	0	0	0	0	0	0	0	0	0	0	0	0	0	0	0	0	0	0	0	0	0	0	0	0	0
1712.60985570025	2	3	1	0	0	0	0	0	0	1	0	0	6	0	0	0	0	0	0	0	0	0	0	0	0	0	0	0	0	0	0	0	0	0	0	0	0	0	0	0	0	0	0	0	0	0	0	0	0
1603.79027008644	2	4	1	0	0	0	0	0	1	0	0	0	7	0	0	0	0	0	0	0	0	0	0	0	0	0	0	0	0	0	0	0	0	0	0	0	0	0	0	0	0	0	0	0	0	0	0	0	0
1841.75820534479	2	4	1	0	0	0	0	0	1	0	0	0	8	0	0	0	0	0	0	0	0	0	0	0	0	0	0	0	0	0	0	0	0	0	0	0	0	0	0	0	0	0	0	0	0	0	0	0	0
2237.0147283879	2	5	1	0	0	0	0	1	0	0	0	0	9	0	0	0	0	0	0	0	0	0	0	0	0	0	0	0	0	0	0	0	0	0	0	0	0	0	0	0	0	0	0	0	0	0	0	0	0
1840.56969149171	2	5	1	0	0	0	0	1	0	0	0	0	10	0	0	0	0	0	0	0	0	0	0	0	0	0	0	0	0	0	0	0	0	0	0	0	0	0	0	0	0	0	0	0	0	0	0	0	0
1946.52056023092	2	6	1	0	0	0	1	0	0	0	0	0	11	0	0	0	0	0	0	0	0	0	0	0	0	0	0	0	0	0	0	0	0	0	0	0	0	0	0	0	0	0	0	0	0	0	0	0	0
2095.5100950871	2	6	1	0	0	0	1	0	0	0	0	0	12	0	0	0	0	0	0	0	0	0	0	0	0	0	0	0	0	0	0	0	0	0	0	0	0	0	0	0	0	0	0	0	0	0	0	0	0
2348.36676721024	2	7	1	0	0	1	0	0	0	0	0	0	13	0	0	0	0	0	0	0	0	0	0	0	0	0	0	0	0	0	0	0	0	0	0	0	0	0	0	0	0	0	0	0	0	0	0	0	0
2912.83309003749	2	7	1	0	0	1	0	0	0	0	0	0	14	0	0	0	0	0	0	0	0	0	0	0	0	0	0	0	0	0	0	0	0	0	0	0	0	0	0	0	0	0	0	0	0	0	0	0	0
2481.87086364486	2	8	1	0	1	0	0	0	0	0	0	0	15	0	0	0	0	0	0	0	0	0	0	0	0	0	0	0	0	0	0	0	0	0	0	0	0	0	0	0	0	0	0	0	0	0	0	0	0
2416.2575705794	2	8	1	0	1	0	0	0	0	0	0	0	16	0	0	0	0	0	0	0	0	0	0	0	0	0	0	0	0	0	0	0	0	0	0	0	0	0	0	0	0	0	0	0	0	0	0	0	0
2295.20967141793	2	9	1	1	0	0	0	0	0	0	0	0	17	0	0	0	0	0	0	0	0	0	0	0	0	0	0	0	0	0	0	0	0	0	0	0	0	0	0	0	0	0	0	0	0	0	0	0	0
2649.26723659427	2	9	1	1	0	0	0	0	0	0	0	0	18	0	0	0	0	0	0	0	0	0	0	0	0	0	0	0	0	0	0	0	0	0	0	0	0	0	0	0	0	0	0	0	0	0	0	0	0
1846.26279990651	2	10	2	0	0	0	0	0	0	0	0.5	0.5	19	0	0	0.25	0	0	0	1	0	0	0	0	0	0	0	0	0	0	0	0	0	0	0	0	0	0	0	0	0	0	0	0	0	0	0	0	0
1774.34088334134	2	10	2	0	0	0	0	0	0	0	0.5	0.5	20	0	0	0.25	0	0	0	1	0	0	0	0	0	0	0	0	0	0	0	0	0	0	0	0	0	0	0	0	0	0	0	0	0	0	0	0	0
1609.95138846292	2	11	2	0	0	0	0	0	0	0.5	0	0.5	21	0	0	0.25	0	0	0	1	0	0	0	0	0	0	0	0	0	0	0	0	0	0	0	0	0	0	0	0	0	0	0	0	0	0	0	0	0
1827.70427013657	2	11	2	0	0	0	0	0	0	0.5	0	0.5	22	0	0	0.25	0	0	0	1	0	0	0	0	0	0	0	0	0	0	0	0	0	0	0	0	0	0	0	0	0	0	0	0	0	0	0	0	0
2029.56155083865	2	12	2	0	0	0	0	0	0.5	0	0	0.5	23	0	0	0	0	0	0.25	1	0	0	0	0	0	0	0	0	0	0	0	0	0	0	0	0	0	0	0	0	0	0	0	0	0	0	0	0	0
2251.53994006914	2	12	2	0	0	0	0	0	0.5	0	0	0.5	24	0	0	0	0	0	0.25	1	0	0	0	0	0	0	0	0	0	0	0	0	0	0	0	0	0	0	0	0	0	0	0	0	0	0	0	0	0
2319.57471336404	2	13	2	0	0	0	0	0.5	0	0	0	0.5	25	0	0	0	0	0	0.25	1	0	0	0	0	0	0	0	0	0	0	0	0	0	0	0	0	0	0	0	0	0	0	0	0	0	0	0	0	0
2313.1904692797	2	13	2	0	0	0	0	0.5	0	0	0	0.5	26	0	0	0	0	0	0.25	1	0	0	0	0	0	0	0	0	0	0	0	0	0	0	0	0	0	0	0	0	0	0	0	0	0	0	0	0	0
2738.23596859574	2	14	2	0	0	0	0.5	0	0	0	0	0.5	27	0	0	0	0	0	0.25	1	0	0	0	0	0	0	0	0	0	0	0	0	0	0	0	0	0	0	0	0	0	0	0	0	0	0	0	0	0
2371.34972106271	2	14	2	0	0	0	0.5	0	0	0	0	0.5	28	0	0	0	0	0	0.25	1	0	0	0	0	0	0	0	0	0	0	0	0	0	0	0	0	0	0	0	0	0	0	0	0	0	0	0	0	0
2698.79039838261	2	15	2	0	0	0.5	0	0	0	0	0	0.5	29	0	0	0	0	0.25	0	1	0	0	0	0	0	0	0	0	0	0	0	0	0	0	0	0	0	0	0	0	0	0	0	0	0	0	0	0	0
2894.9165917258	2	15	2	0	0	0.5	0	0	0	0	0	0.5	30	0	0	0	0	0.25	0	1	0	0	0	0	0	0	0	0	0	0	0	0	0	0	0	0	0	0	0	0	0	0	0	0	0	0	0	0	0
2500.61666045219	2	16	2	0	0.5	0	0	0	0	0	0	0.5	31	0	0	0	0	0.25	0	1	0	0	0	0	0	0	0	0	0	0	0	0	0	0	0	0	0	0	0	0	0	0	0	0	0	0	0	0	0
2677.1938544258	2	16	2	0	0.5	0	0	0	0	0	0	0.5	32	0	0	0	0	0.25	0	1	0	0	0	0	0	0	0	0	0	0	0	0	0	0	0	0	0	0	0	0	0	0	0	0	0	0	0	0	0
2722.62962901303	2	17	2	0.5	0	0	0	0	0	0	0	0.5	33	0	0	0	0	0.25	0	1	0	0	0	0	0	0	0	0	0	0	0	0	0	0	0	0	0	0	0	0	0	0	0	0	0	0	0	0	0
2730.4979219657	2	17	2	0.5	0	0	0	0	0	0	0	0.5	34	0	0	0	0	0.25	0	1	0	0	0	0	0	0	0	0	0	0	0	0	0	0	0	0	0	0	0	0	0	0	0	0	0	0	0	0	0
1753.67450056556	2	18	2	0	0	0	0	0	0	0.5	0.5	0	35	0	0	0.25	0	0	0	1	0	0	0	0	0	0	0	0	0	0	0	0	0	0	0	0	0	0	0	0	0	0	0	0	0	0	0	0	0
1933.4727748718	2	18	2	0	0	0	0	0	0	0.5	0.5	0	36	0	0	0.25	0	0	0	1	0	0	0	0	0	0	0	0	0	0	0	0	0	0	0	0	0	0	0	0	0	0	0	0	0	0	0	0	0
2487.18599561195	2	19	2	0	0	0	0	0	0.5	0	0.5	0	37	0	0	0	0	0	0.25	1	0	0	0	0	0	0	0	0	0	0	0	0	0	0	0	0	0	0	0	0	0	0	0	0	0	0	0	0	0
2502.79456581559	2	19	2	0	0	0	0	0	0.5	0	0.5	0	38	0	0	0	0	0	0.25	1	0	0	0	0	0	0	0	0	0	0	0	0	0	0	0	0	0	0	0	0	0	0	0	0	0	0	0	0	0
2656.99766106135	2	20	2	0	0	0	0	0.5	0	0	0.5	0	39	0	0	0	0	0	0.25	1	0	0	0	0	0	0	0	0	0	0	0	0	0	0	0	0	0	0	0	0	0	0	0	0	0	0	0	0	0
2555.10434723102	2	20	2	0	0	0	0	0.5	0	0	0.5	0	40	0	0	0	0	0	0.25	1	0	0	0	0	0	0	0	0	0	0	0	0	0	0	0	0	0	0	0	0	0	0	0	0	0	0	0	0	0
2794.5856585078	2	21	2	0	0	0	0.5	0	0	0	0.5	0	41	0	0	0	0	0	0.25	1	0	0	0	0	0	0	0	0	0	0	0	0	0	0	0	0	0	0	0	0	0	0	0	0	0	0	0	0	0
2573.85708073118	2	21	2	0	0	0	0.5	0	0	0	0.5	0	42	0	0	0	0	0	0.25	1	0	0	0	0	0	0	0	0	0	0	0	0	0	0	0	0	0	0	0	0	0	0	0	0	0	0	0	0	0
2766.35872316722	2	22	2	0	0	0.5	0	0	0	0	0.5	0	43	0	0	0	0	0.25	0	1	0	0	0	0	0	0	0	0	0	0	0	0	0	0	0	0	0	0	0	0	0	0	0	0	0	0	0	0	0
2949.03901560417	2	22	2	0	0	0.5	0	0	0	0	0.5	0	44	0	0	0	0	0.25	0	1	0	0	0	0	0	0	0	0	0	0	0	0	0	0	0	0	0	0	0	0	0	0	0	0	0	0	0	0	0
3042.34418108893	2	23	2	0	0.5	0	0	0	0	0	0.5	0	45	0	0	0	0	0.25	0	1	0	0	0	0	0	0	0	0	0	0	0	0	0	0	0	0	0	0	0	0	0	0	0	0	0	0	0	0	0
2967.42844307172	2	23	2	0	0.5	0	0	0	0	0	0.5	0	46	0	0	0	0	0.25	0	1	0	0	0	0	0	0	0	0	0	0	0	0	0	0	0	0	0	0	0	0	0	0	0	0	0	0	0	0	0
2747.56218916798	2	24	2	0.5	0	0	0	0	0	0	0.5	0	47	0	0	0	0	0.25	0	1	0	0	0	0	0	0	0	0	0	0	0	0	0	0	0	0	0	0	0	0	0	0	0	0	0	0	0	0	0
2960.55524714036	2	24	2	0.5	0	0	0	0	0	0	0.5	0	48	0	0	0	0	0.25	0	1	0	0	0	0	0	0	0	0	0	0	0	0	0	0	0	0	0	0	0	0	0	0	0	0	0	0	0	0	0
2176.68967406669	2	25	2	0	0	0	0	0	0.5	0.5	0	0	49	0	0	0	0	0	0.25	1	0	0	0	0	0	0	0	0	0	0	0	0	0	0	0	0	0	0	0	0	0	0	0	0	0	0	0	0	0
2120.73733140921	2	25	2	0	0	0	0	0	0.5	0.5	0	0	50	0	0	0	0	0	0.25	1	0	0	0	0	0	0	0	0	0	0	0	0	0	0	0	0	0	0	0	0	0	0	0	0	0	0	0	0	0
2394.58952343656	2	26	2	0	0	0	0	0.5	0	0.5	0	0	51	0	0	0	0	0	0.25	1	0	0	0	0	0	0	0	0	0	0	0	0	0	0	0	0	0	0	0	0	0	0	0	0	0	0	0	0	0
2475.0456807861	2	26	2	0	0	0	0	0.5	0	0.5	0	0	52	0	0	0	0	0	0.25	1	0	0	0	0	0	0	0	0	0	0	0	0	0	0	0	0	0	0	0	0	0	0	0	0	0	0	0	0	0
2507.51264641566	2	27	2	0	0	0	0.5	0	0	0.5	0	0	53	0	0	0	0	0	0.25	1	0	0	0	0	0	0	0	0	0	0	0	0	0	0	0	0	0	0	0	0	0	0	0	0	0	0	0	0	0
2496.32072631616	2	27	2	0	0	0	0.5	0	0	0.5	0	0	54	0	0	0	0	0	0.25	1	0	0	0	0	0	0	0	0	0	0	0	0	0	0	0	0	0	0	0	0	0	0	0	0	0	0	0	0	0
2901.1800821956	2	28	2	0	0	0.5	0	0	0	0.5	0	0	55	0	0	0	0	0.25	0	1	0	0	0	0	0	0	0	0	0	0	0	0	0	0	0	0	0	0	0	0	0	0	0	0	0	0	0	0	0
2923.77101876175	2	28	2	0	0	0.5	0	0	0	0.5	0	0	56	0	0	0	0	0.25	0	1	0	0	0	0	0	0	0	0	0	0	0	0	0	0	0	0	0	0	0	0	0	0	0	0	0	0	0	0	0
2771.53061681492	2	29	2	0	0.5	0	0	0	0	0.5	0	0	57	0	0	0	0	0.25	0	1	0	0	0	0	0	0	0	0	0	0	0	0	0	0	0	0	0	0	0	0	0	0	0	0	0	0	0	0	0
3022.79064313395	2	29	2	0	0.5	0	0	0	0	0.5	0	0	58	0	0	0	0	0.25	0	1	0	0	0	0	0	0	0	0	0	0	0	0	0	0	0	0	0	0	0	0	0	0	0	0	0	0	0	0	0
2822.01834402633	2	30	2	0.5	0	0	0	0	0	0.5	0	0	59	0	0	0	0	0.25	0	1	0	0	0	0	0	0	0	0	0	0	0	0	0	0	0	0	0	0	0	0	0	0	0	0	0	0	0	0	0
2858.8648381635	2	30	2	0.5	0	0	0	0	0	0.5	0	0	60	0	0	0	0	0.25	0	1	0	0	0	0	0	0	0	0	0	0	0	0	0	0	0	0	0	0	0	0	0	0	0	0	0	0	0	0	0
2152.43314907701	2	31	2	0	0	0	0	0.5	0.5	0	0	0	61	0	0.25	0	0	0	0	1	0	0	0	0	0	0	0	0	0	0	0	0	0	0	0	0	0	0	0	0	0	0	0	0	0	0	0	0	0
2117.92932579926	2	31	2	0	0	0	0	0.5	0.5	0	0	0	62	0	0.25	0	0	0	0	1	0	0	0	0	0	0	0	0	0	0	0	0	0	0	0	0	0	0	0	0	0	0	0	0	0	0	0	0	0
1778.29648789997	2	32	2	0	0	0	0.5	0	0.5	0	0	0	63	0	0.25	0	0	0	0	1	0	0	0	0	0	0	0	0	0	0	0	0	0	0	0	0	0	0	0	0	0	0	0	0	0	0	0	0	0
1839.4449947465	2	32	2	0	0	0	0.5	0	0.5	0	0	0	64	0	0.25	0	0	0	0	1	0	0	0	0	0	0	0	0	0	0	0	0	0	0	0	0	0	0	0	0	0	0	0	0	0	0	0	0	0
3459.79696921765	2	33	2	0	0	0.5	0	0	0.5	0	0	0	65	0	0	0	0.25	0	0	1	0	0	0	0	0	0	0	0	0	0	0	0	0	0	0	0	0	0	0	0	0	0	0	0	0	0	0	0	0
3446.92515821814	2	33	2	0	0	0.5	0	0	0.5	0	0	0	66	0	0	0	0.25	0	0	1	0	0	0	0	0	0	0	0	0	0	0	0	0	0	0	0	0	0	0	0	0	0	0	0	0	0	0	0	0
3004.61346943449	2	34	2	0	0.5	0	0	0	0.5	0	0	0	67	0	0	0	0.25	0	0	1	0	0	0	0	0	0	0	0	0	0	0	0	0	0	0	0	0	0	0	0	0	0	0	0	0	0	0	0	0
2695.40417668672	2	34	2	0	0.5	0	0	0	0.5	0	0	0	68	0	0	0	0.25	0	0	1	0	0	0	0	0	0	0	0	0	0	0	0	0	0	0	0	0	0	0	0	0	0	0	0	0	0	0	0	0
3301.31969520475	2	35	2	0.5	0	0	0	0	0.5	0	0	0	69	0	0	0	0.25	0	0	1	0	0	0	0	0	0	0	0	0	0	0	0	0	0	0	0	0	0	0	0	0	0	0	0	0	0	0	0	0
3046.52297306132	2	35	2	0.5	0	0	0	0	0.5	0	0	0	70	0	0	0	0.25	0	0	1	0	0	0	0	0	0	0	0	0	0	0	0	0	0	0	0	0	0	0	0	0	0	0	0	0	0	0	0	0
2214.44949916956	2	36	2	0	0	0	0.5	0.5	0	0	0	0	71	0	0.25	0	0	0	0	1	0	0	0	0	0	0	0	0	0	0	0	0	0	0	0	0	0	0	0	0	0	0	0	0	0	0	0	0	0
2144.54343234395	2	36	2	0	0	0	0.5	0.5	0	0	0	0	72	0	0.25	0	0	0	0	1	0	0	0	0	0	0	0	0	0	0	0	0	0	0	0	0	0	0	0	0	0	0	0	0	0	0	0	0	0
3301.11694654973	2	37	2	0	0	0.5	0	0.5	0	0	0	0	73	0	0	0	0.25	0	0	1	0	0	0	0	0	0	0	0	0	0	0	0	0	0	0	0	0	0	0	0	0	0	0	0	0	0	0	0	0
3370.68601674781	2	37	2	0	0	0.5	0	0.5	0	0	0	0	74	0	0	0	0.25	0	0	1	0	0	0	0	0	0	0	0	0	0	0	0	0	0	0	0	0	0	0	0	0	0	0	0	0	0	0	0	0
3136.22935162976	2	38	2	0	0.5	0	0	0.5	0	0	0	0	75	0	0	0	0.25	0	0	1	0	0	0	0	0	0	0	0	0	0	0	0	0	0	0	0	0	0	0	0	0	0	0	0	0	0	0	0	0
3336.39571911939	2	38	2	0	0.5	0	0	0.5	0	0	0	0	76	0	0	0	0.25	0	0	1	0	0	0	0	0	0	0	0	0	0	0	0	0	0	0	0	0	0	0	0	0	0	0	0	0	0	0	0	0
3302.11991302418	2	39	2	0.5	0	0	0	0.5	0	0	0	0	77	0	0	0	0.25	0	0	1	0	0	0	0	0	0	0	0	0	0	0	0	0	0	0	0	0	0	0	0	0	0	0	0	0	0	0	0	0
3143.53538387373	2	39	2	0.5	0	0	0	0.5	0	0	0	0	78	0	0	0	0.25	0	0	1	0	0	0	0	0	0	0	0	0	0	0	0	0	0	0	0	0	0	0	0	0	0	0	0	0	0	0	0	0
3506.2770469291	2	40	2	0	0	0.5	0.5	0	0	0	0	0	79	0	0	0	0.25	0	0	1	0	0	0	0	0	0	0	0	0	0	0	0	0	0	0	0	0	0	0	0	0	0	0	0	0	0	0	0	0
3562.32220239227	2	40	2	0	0	0.5	0.5	0	0	0	0	0	80	0	0	0	0.25	0	0	1	0	0	0	0	0	0	0	0	0	0	0	0	0	0	0	0	0	0	0	0	0	0	0	0	0	0	0	0	0
3581.05529752449	2	41	2	0	0.5	0	0.5	0	0	0	0	0	81	0	0	0	0.25	0	0	1	0	0	0	0	0	0	0	0	0	0	0	0	0	0	0	0	0	0	0	0	0	0	0	0	0	0	0	0	0
3204.78287006306	2	41	2	0	0.5	0	0.5	0	0	0	0	0	82	0	0	0	0.25	0	0	1	0	0	0	0	0	0	0	0	0	0	0	0	0	0	0	0	0	0	0	0	0	0	0	0	0	0	0	0	0
3415.91573667758	2	42	2	0.5	0	0	0.5	0	0	0	0	0	83	0	0	0	0.25	0	0	1	0	0	0	0	0	0	0	0	0	0	0	0	0	0	0	0	0	0	0	0	0	0	0	0	0	0	0	0	0
3494.05380967839	2	42	2	0.5	0	0	0.5	0	0	0	0	0	84	0	0	0	0.25	0	0	1	0	0	0	0	0	0	0	0	0	0	0	0	0	0	0	0	0	0	0	0	0	0	0	0	0	0	0	0	0
2774.49776021	2	43	2	0	0.5	0.5	0	0	0	0	0	0	85	0.25	0	0	0	0	0	1	0	0	0	0	0	0	0	0	0	0	0	0	0	0	0	0	0	0	0	0	0	0	0	0	0	0	0	0	0
2943.67384544993	2	43	2	0	0.5	0.5	0	0	0	0	0	0	86	0.25	0	0	0	0	0	1	0	0	0	0	0	0	0	0	0	0	0	0	0	0	0	0	0	0	0	0	0	0	0	0	0	0	0	0	0
3009.05470741721	2	44	2	0.5	0	0.5	0	0	0	0	0	0	87	0.25	0	0	0	0	0	1	0	0	0	0	0	0	0	0	0	0	0	0	0	0	0	0	0	0	0	0	0	0	0	0	0	0	0	0	0
2820.59950576579	2	44	2	0.5	0	0.5	0	0	0	0	0	0	88	0.25	0	0	0	0	0	1	0	0	0	0	0	0	0	0	0	0	0	0	0	0	0	0	0	0	0	0	0	0	0	0	0	0	0	0	0
2778.82563199749	2	45	2	0.5	0.5	0	0	0	0	0	0	0	89	0.25	0	0	0	0	0	1	0	0	0	0	0	0	0	0	0	0	0	0	0	0	0	0	0	0	0	0	0	0	0	0	0	0	0	0	0
3008.06510628554	2	45	2	0.5	0.5	0	0	0	0	0	0	0	90	0.25	0	0	0	0	0	1	0	0	0	0	0	0	0	0	0	0	0	0	0	0	0	0	0	0	0	0	0	0	0	0	0	0	0	0	0
2426.3506165669	2	46	3	0	0	0	0.333333333	0	0	0	0.333333333	0.333333333	91	0	0	0.111111110888889	0	0	0.222222221777778	1	0	0	0	0	0	0	0	0	0	0	0	0	0	0	0	0	0	0	0	0	0	0	0	0	0	0	0	0	0
2478.17593396737	2	46	3	0	0	0	0.333333333	0	0	0	0.333333333	0.333333333	92	0	0	0.111111110888889	0	0	0.222222221777778	1	0	0	0	0	0	0	0	0	0	0	0	0	0	0	0	0	0	0	0	0	0	0	0	0	0	0	0	0	0
2678.4706780563	2	47	3	0	0.333333333	0	0	0	0	0	0.333333333	0.333333333	93	0	0	0.111111110888889	0	0.222222221777778	0	1	0	0	0	0	0	0	0	0	0	0	0	0	0	0	0	0	0	0	0	0	0	0	0	0	0	0	0	0	0
2577.6068139689	2	47	3	0	0.333333333	0	0	0	0	0	0.333333333	0.333333333	94	0	0	0.111111110888889	0	0.222222221777778	0	1	0	0	0	0	0	0	0	0	0	0	0	0	0	0	0	0	0	0	0	0	0	0	0	0	0	0	0	0	0
2099.14816817821	2	48	3	0	0	0	0	0	0.333333333	0.333333333	0	0.333333333	95	0	0	0.111111110888889	0	0	0.222222221777778	1	0	0	0	0	0	0	0	0	0	0	0	0	0	0	0	0	0	0	0	0	0	0	0	0	0	0	0	0	0
2170.06102016207	2	48	3	0	0	0	0	0	0.333333333	0.333333333	0	0.333333333	96	0	0	0.111111110888889	0	0	0.222222221777778	1	0	0	0	0	0	0	0	0	0	0	0	0	0	0	0	0	0	0	0	0	0	0	0	0	0	0	0	0	0
2381.03115393975	2	49	3	0	0	0	0.333333333	0	0	0.333333333	0	0.333333333	97	0	0	0.111111110888889	0	0	0.222222221777778	1	0	0	0	0	0	0	0	0	0	0	0	0	0	0	0	0	0	0	0	0	0	0	0	0	0	0	0	0	0
2467.43440575665	2	49	3	0	0	0	0.333333333	0	0	0.333333333	0	0.333333333	98	0	0	0.111111110888889	0	0	0.222222221777778	1	0	0	0	0	0	0	0	0	0	0	0	0	0	0	0	0	0	0	0	0	0	0	0	0	0	0	0	0	0
2697.99799721746	2	50	3	0.333333333	0	0	0	0	0.333333333	0	0	0.333333333	99	0	0	0	0.111111110888889	0.111111110888889	0.111111110888889	1	0	0	0	0	0	0	0	0	0	0	0	0	0	0	0	0	0	0	0	0	0	0	0	0	0	0	0	0	0
2581.60760901374	2	50	3	0.333333333	0	0	0	0	0.333333333	0	0	0.333333333	100	0	0	0	0.111111110888889	0.111111110888889	0.111111110888889	1	0	0	0	0	0	0	0	0	0	0	0	0	0	0	0	0	0	0	0	0	0	0	0	0	0	0	0	0	0
3066.1887971816	2	51	3	0	0	0.333333333	0	0.333333333	0	0	0	0.333333333	101	0	0	0	0.111111110888889	0.111111110888889	0.111111110888889	1	0	0	0	0	0	0	0	0	0	0	0	0	0	0	0	0	0	0	0	0	0	0	0	0	0	0	0	0	0
2992.52425719966	2	51	3	0	0	0.333333333	0	0.333333333	0	0	0	0.333333333	102	0	0	0	0.111111110888889	0.111111110888889	0.111111110888889	1	0	0	0	0	0	0	0	0	0	0	0	0	0	0	0	0	0	0	0	0	0	0	0	0	0	0	0	0	0
2977.11442565967	2	52	3	0	0.333333333	0	0	0.333333333	0	0	0	0.333333333	103	0	0	0	0.111111110888889	0.111111110888889	0.111111110888889	1	0	0	0	0	0	0	0	0	0	0	0	0	0	0	0	0	0	0	0	0	0	0	0	0	0	0	0	0	0
2890.05306997804	2	52	3	0	0.333333333	0	0	0.333333333	0	0	0	0.333333333	104	0	0	0	0.111111110888889	0.111111110888889	0.111111110888889	1	0	0	0	0	0	0	0	0	0	0	0	0	0	0	0	0	0	0	0	0	0	0	0	0	0	0	0	0	0
2907.45684764205	2	53	3	0.333333333	0	0.333333333	0	0	0	0	0	0.333333333	105	0.111111110888889	0	0	0	0.222222221777778	0	1	0	0	0	0	0	0	0	0	0	0	0	0	0	0	0	0	0	0	0	0	0	0	0	0	0	0	0	0	0
3076.66762881823	2	53	3	0.333333333	0	0.333333333	0	0	0	0	0	0.333333333	106	0.111111110888889	0	0	0	0.222222221777778	0	1	0	0	0	0	0	0	0	0	0	0	0	0	0	0	0	0	0	0	0	0	0	0	0	0	0	0	0	0	0
2358.36241519746	2	54	3	0	0	0	0	0	0.333333333	0.333333333	0.333333333	0	107	0	0	0.111111110888889	0	0	0.222222221777778	1	0	0	0	0	0	0	0	0	0	0	0	0	0	0	0	0	0	0	0	0	0	0	0	0	0	0	0	0	0
2378.56302175615	2	54	3	0	0	0	0	0	0.333333333	0.333333333	0.333333333	0	108	0	0	0.111111110888889	0	0	0.222222221777778	1	0	0	0	0	0	0	0	0	0	0	0	0	0	0	0	0	0	0	0	0	0	0	0	0	0	0	0	0	0
2640.2213512934	2	55	3	0	0	0.333333333	0	0	0	0.333333333	0.333333333	0	109	0	0	0.111111110888889	0	0.222222221777778	0	1	0	0	0	0	0	0	0	0	0	0	0	0	0	0	0	0	0	0	0	0	0	0	0	0	0	0	0	0	0
2650.87383874795	2	55	3	0	0	0.333333333	0	0	0	0.333333333	0.333333333	0	110	0	0	0.111111110888889	0	0.222222221777778	0	1	0	0	0	0	0	0	0	0	0	0	0	0	0	0	0	0	0	0	0	0	0	0	0	0	0	0	0	0	0
3040.52356566284	2	56	3	0	0.333333333	0	0	0	0.333333333	0	0.333333333	0	111	0	0	0	0.111111110888889	0.111111110888889	0.111111110888889	1	0	0	0	0	0	0	0	0	0	0	0	0	0	0	0	0	0	0	0	0	0	0	0	0	0	0	0	0	0
3042.80416558836	2	56	3	0	0.333333333	0	0	0	0.333333333	0	0.333333333	0	112	0	0	0	0.111111110888889	0.111111110888889	0.111111110888889	1	0	0	0	0	0	0	0	0	0	0	0	0	0	0	0	0	0	0	0	0	0	0	0	0	0	0	0	0	0
2675.63357967621	2	57	3	0	0	0	0.333333333	0.333333333	0	0	0.333333333	0	113	0	0.111111110888889	0	0	0	0.222222221777778	1	0	0	0	0	0	0	0	0	0	0	0	0	0	0	0	0	0	0	0	0	0	0	0	0	0	0	0	0	0
2580.76674718534	2	57	3	0	0	0	0.333333333	0.333333333	0	0	0.333333333	0	114	0	0.111111110888889	0	0	0	0.222222221777778	1	0	0	0	0	0	0	0	0	0	0	0	0	0	0	0	0	0	0	0	0	0	0	0	0	0	0	0	0	0
3299.95800619646	2	58	3	0.333333333	0	0	0	0.333333333	0	0	0.333333333	0	115	0	0	0	0.111111110888889	0.111111110888889	0.111111110888889	1	0	0	0	0	0	0	0	0	0	0	0	0	0	0	0	0	0	0	0	0	0	0	0	0	0	0	0	0	0
3021.89973378378	2	58	3	0.333333333	0	0	0	0.333333333	0	0	0.333333333	0	116	0	0	0	0.111111110888889	0.111111110888889	0.111111110888889	1	0	0	0	0	0	0	0	0	0	0	0	0	0	0	0	0	0	0	0	0	0	0	0	0	0	0	0	0	0
2837.26716494861	2	59	3	0.333333333	0	0.333333333	0	0	0	0	0.333333333	0	117	0.111111110888889	0	0	0	0.222222221777778	0	1	0	0	0	0	0	0	0	0	0	0	0	0	0	0	0	0	0	0	0	0	0	0	0	0	0	0	0	0	0
2985.64682440971	2	59	3	0.333333333	0	0.333333333	0	0	0	0	0.333333333	0	118	0.111111110888889	0	0	0	0.222222221777778	0	1	0	0	0	0	0	0	0	0	0	0	0	0	0	0	0	0	0	0	0	0	0	0	0	0	0	0	0	0	0
2588.21678750588	2	60	3	0	0	0	0.333333333	0.333333333	0	0.333333333	0	0	119	0	0.111111110888889	0	0	0	0.222222221777778	1	0	0	0	0	0	0	0	0	0	0	0	0	0	0	0	0	0	0	0	0	0	0	0	0	0	0	0	0	0
2659.73637479588	2	60	3	0	0	0	0.333333333	0.333333333	0	0.333333333	0	0	120	0	0.111111110888889	0	0	0	0.222222221777778	1	0	0	0	0	0	0	0	0	0	0	0	0	0	0	0	0	0	0	0	0	0	0	0	0	0	0	0	0	0
2983.5318187786	2	61	3	0.333333333	0	0	0	0.333333333	0	0.333333333	0	0	121	0	0	0	0.111111110888889	0.111111110888889	0.111111110888889	1	0	0	0	0	0	0	0	0	0	0	0	0	0	0	0	0	0	0	0	0	0	0	0	0	0	0	0	0	0
3024.04503169487	2	61	3	0.333333333	0	0	0	0.333333333	0	0.333333333	0	0	122	0	0	0	0.111111110888889	0.111111110888889	0.111111110888889	1	0	0	0	0	0	0	0	0	0	0	0	0	0	0	0	0	0	0	0	0	0	0	0	0	0	0	0	0	0
2950.8848117637	2	62	3	0	0.333333333	0.333333333	0	0	0	0.333333333	0	0	123	0.111111110888889	0	0	0	0.222222221777778	0	1	0	0	0	0	0	0	0	0	0	0	0	0	0	0	0	0	0	0	0	0	0	0	0	0	0	0	0	0	0
2955.1591177047	2	62	3	0	0.333333333	0.333333333	0	0	0	0.333333333	0	0	124	0.111111110888889	0	0	0	0.222222221777778	0	1	0	0	0	0	0	0	0	0	0	0	0	0	0	0	0	0	0	0	0	0	0	0	0	0	0	0	0	0	0
3126.48551779702	2	63	3	0.333333333	0.333333333	0	0	0	0	0.333333333	0	0	125	0.111111110888889	0	0	0	0.222222221777778	0	1	0	0	0	0	0	0	0	0	0	0	0	0	0	0	0	0	0	0	0	0	0	0	0	0	0	0	0	0	0
3050.64691110048	2	63	3	0.333333333	0.333333333	0	0	0	0	0.333333333	0	0	126	0.111111110888889	0	0	0	0.222222221777778	0	1	0	0	0	0	0	0	0	0	0	0	0	0	0	0	0	0	0	0	0	0	0	0	0	0	0	0	0	0	0
3285.20591708116	2	64	3	0	0	0.333333333	0	0.333333333	0.333333333	0	0	0	127	0	0.111111110888889	0	0.222222221777778	0	0	1	0	0	0	0	0	0	0	0	0	0	0	0	0	0	0	0	0	0	0	0	0	0	0	0	0	0	0	0	0
3097.97405314826	2	64	3	0	0	0.333333333	0	0.333333333	0.333333333	0	0	0	128	0	0.111111110888889	0	0.222222221777778	0	0	1	0	0	0	0	0	0	0	0	0	0	0	0	0	0	0	0	0	0	0	0	0	0	0	0	0	0	0	0	0
2906.99138067395	2	65	3	0	0.333333333	0	0	0.333333333	0.333333333	0	0	0	129	0	0.111111110888889	0	0.222222221777778	0	0	1	0	0	0	0	0	0	0	0	0	0	0	0	0	0	0	0	0	0	0	0	0	0	0	0	0	0	0	0	0
2954.72092205995	2	65	3	0	0.333333333	0	0	0.333333333	0.333333333	0	0	0	130	0	0.111111110888889	0	0.222222221777778	0	0	1	0	0	0	0	0	0	0	0	0	0	0	0	0	0	0	0	0	0	0	0	0	0	0	0	0	0	0	0	0
3109.12224142092	2	66	3	0	0	0.333333333	0.333333333	0	0.333333333	0	0	0	131	0	0.111111110888889	0	0.222222221777778	0	0	1	0	0	0	0	0	0	0	0	0	0	0	0	0	0	0	0	0	0	0	0	0	0	0	0	0	0	0	0	0
3110.73568635471	2	66	3	0	0	0.333333333	0.333333333	0	0.333333333	0	0	0	132	0	0.111111110888889	0	0.222222221777778	0	0	1	0	0	0	0	0	0	0	0	0	0	0	0	0	0	0	0	0	0	0	0	0	0	0	0	0	0	0	0	0
2962.46699445773	2	67	3	0.333333333	0	0	0.333333333	0	0.333333333	0	0	0	133	0	0.111111110888889	0	0.222222221777778	0	0	1	0	0	0	0	0	0	0	0	0	0	0	0	0	0	0	0	0	0	0	0	0	0	0	0	0	0	0	0	0
3068.47778944415	2	67	3	0.333333333	0	0	0.333333333	0	0.333333333	0	0	0	134	0	0.111111110888889	0	0.222222221777778	0	0	1	0	0	0	0	0	0	0	0	0	0	0	0	0	0	0	0	0	0	0	0	0	0	0	0	0	0	0	0	0
3537.4736550579	2	68	3	0	0.333333333	0.333333333	0.333333333	0	0	0	0	0	135	0.111111110888889	0	0	0.222222221777778	0	0	1	0	0	0	0	0	0	0	0	0	0	0	0	0	0	0	0	0	0	0	0	0	0	0	0	0	0	0	0	0
3496.17678567221	2	68	3	0	0.333333333	0.333333333	0.333333333	0	0	0	0	0	136	0.111111110888889	0	0	0.222222221777778	0	0	1	0	0	0	0	0	0	0	0	0	0	0	0	0	0	0	0	0	0	0	0	0	0	0	0	0	0	0	0	0
3326.37108007196	2	69	3	0.333333333	0.333333333	0	0.333333333	0	0	0	0	0	137	0.111111110888889	0	0	0.222222221777778	0	0	1	0	0	0	0	0	0	0	0	0	0	0	0	0	0	0	0	0	0	0	0	0	0	0	0	0	0	0	0	0
3378.66200505465	2	69	3	0.333333333	0.333333333	0	0.333333333	0	0	0	0	0	138	0.111111110888889	0	0	0.222222221777778	0	0	1	0	0	0	0	0	0	0	0	0	0	0	0	0	0	0	0	0	0	0	0	0	0	0	0	0	0	0	0	0
2500.05093641429	2	70	4	0	0.25	0	0	0	0	0.25	0.25	0.25	139	0	0	0.1875	0	0.1875	0	1	0	0	0	0	0	0	0	0	0	0	0	0	0	0	0	0	0	0	0	0	0	0	0	0	0	0	0	0	0
2523.61478491101	2	70	4	0	0.25	0	0	0	0	0.25	0.25	0.25	140	0	0	0.1875	0	0.1875	0	1	0	0	0	0	0	0	0	0	0	0	0	0	0	0	0	0	0	0	0	0	0	0	0	0	0	0	0	0	0
2739.30376745997	2	71	4	0.25	0	0	0	0.25	0	0	0.25	0.25	141	0	0	0.0625	0.0625	0.125	0.125	1	0	0	0	0	0	0	0	0	0	0	0	0	0	0	0	0	0	0	0	0	0	0	0	0	0	0	0	0	0
2976.32860868009	2	71	4	0.25	0	0	0	0.25	0	0	0.25	0.25	142	0	0	0.0625	0.0625	0.125	0.125	1	0	0	0	0	0	0	0	0	0	0	0	0	0	0	0	0	0	0	0	0	0	0	0	0	0	0	0	0	0
2845.61718597052	2	72	4	0	0.25	0.25	0	0	0	0	0.25	0.25	143	0.0625	0	0.0625	0	0.25	0	1	0	0	0	0	0	0	0	0	0	0	0	0	0	0	0	0	0	0	0	0	0	0	0	0	0	0	0	0	0
3043.76426753829	2	72	4	0	0.25	0.25	0	0	0	0	0.25	0.25	144	0.0625	0	0.0625	0	0.25	0	1	0	0	0	0	0	0	0	0	0	0	0	0	0	0	0	0	0	0	0	0	0	0	0	0	0	0	0	0	0
2347.9317370844	2	73	4	0	0	0	0	0.25	0.25	0.25	0	0.25	145	0	0.0625	0.0625	0	0	0.25	1	0	0	0	0	0	0	0	0	0	0	0	0	0	0	0	0	0	0	0	0	0	0	0	0	0	0	0	0	0
2328.05982665118	2	73	4	0	0	0	0	0.25	0.25	0.25	0	0.25	146	0	0.0625	0.0625	0	0	0.25	1	0	0	0	0	0	0	0	0	0	0	0	0	0	0	0	0	0	0	0	0	0	0	0	0	0	0	0	0	0
2710.27797599533	2	74	4	0.25	0	0.25	0	0	0	0.25	0	0.25	147	0.0625	0	0.0625	0	0.25	0	1	0	0	0	0	0	0	0	0	0	0	0	0	0	0	0	0	0	0	0	0	0	0	0	0	0	0	0	0	0
2880.00393504321	2	74	4	0.25	0	0.25	0	0	0	0.25	0	0.25	148	0.0625	0	0.0625	0	0.25	0	1	0	0	0	0	0	0	0	0	0	0	0	0	0	0	0	0	0	0	0	0	0	0	0	0	0	0	0	0	0
3167.82848536702	2	75	4	0	0	0.25	0.25	0	0.25	0	0	0.25	149	0	0.0625	0	0.125	0.0625	0.125	1	0	0	0	0	0	0	0	0	0	0	0	0	0	0	0	0	0	0	0	0	0	0	0	0	0	0	0	0	0
2996.47416720093	2	75	4	0	0	0.25	0.25	0	0.25	0	0	0.25	150	0	0.0625	0	0.125	0.0625	0.125	1	0	0	0	0	0	0	0	0	0	0	0	0	0	0	0	0	0	0	0	0	0	0	0	0	0	0	0	0	0
2857.67730017698	2	76	4	0	0.25	0	0.25	0	0.25	0	0	0.25	151	0	0.0625	0	0.125	0.0625	0.125	1	0	0	0	0	0	0	0	0	0	0	0	0	0	0	0	0	0	0	0	0	0	0	0	0	0	0	0	0	0
2720.72667547953	2	76	4	0	0.25	0	0.25	0	0.25	0	0	0.25	152	0	0.0625	0	0.125	0.0625	0.125	1	0	0	0	0	0	0	0	0	0	0	0	0	0	0	0	0	0	0	0	0	0	0	0	0	0	0	0	0	0
2932.16742962253	2	77	4	0.25	0	0	0.25	0.25	0	0	0	0.25	153	0	0.0625	0	0.125	0.0625	0.125	1	0	0	0	0	0	0	0	0	0	0	0	0	0	0	0	0	0	0	0	0	0	0	0	0	0	0	0	0	0
3037.19811606343	2	77	4	0.25	0	0	0.25	0.25	0	0	0	0.25	154	0	0.0625	0	0.125	0.0625	0.125	1	0	0	0	0	0	0	0	0	0	0	0	0	0	0	0	0	0	0	0	0	0	0	0	0	0	0	0	0	0
2493.85291999785	2	78	4	0	0	0	0	0.25	0.25	0.25	0.25	0	155	0	0.0625	0.0625	0	0	0.25	1	0	0	0	0	0	0	0	0	0	0	0	0	0	0	0	0	0	0	0	0	0	0	0	0	0	0	0	0	0
2500.01060795042	2	78	4	0	0	0	0	0.25	0.25	0.25	0.25	0	156	0	0.0625	0.0625	0	0	0.25	1	0	0	0	0	0	0	0	0	0	0	0	0	0	0	0	0	0	0	0	0	0	0	0	0	0	0	0	0	0
2830.55774674326	2	79	4	0	0	0.25	0.25	0	0	0.25	0.25	0	157	0	0	0.0625	0.0625	0.125	0.125	1	0	0	0	0	0	0	0	0	0	0	0	0	0	0	0	0	0	0	0	0	0	0	0	0	0	0	0	0	0
2953.12186055514	2	79	4	0	0	0.25	0.25	0	0	0.25	0.25	0	158	0	0	0.0625	0.0625	0.125	0.125	1	0	0	0	0	0	0	0	0	0	0	0	0	0	0	0	0	0	0	0	0	0	0	0	0	0	0	0	0	0
2914.71250994658	2	80	4	0.25	0	0	0.25	0	0.25	0	0.25	0	159	0	0.0625	0	0.125	0.0625	0.125	1	0	0	0	0	0	0	0	0	0	0	0	0	0	0	0	0	0	0	0	0	0	0	0	0	0	0	0	0	0
2951.48981174406	2	80	4	0.25	0	0	0.25	0	0.25	0	0.25	0	160	0	0.0625	0	0.125	0.0625	0.125	1	0	0	0	0	0	0	0	0	0	0	0	0	0	0	0	0	0	0	0	0	0	0	0	0	0	0	0	0	0
3312.3374413772	2	81	4	0.25	0.25	0	0	0	0.25	0	0.25	0	161	0.0625	0	0	0.125	0.125	0.0625	1	0	0	0	0	0	0	0	0	0	0	0	0	0	0	0	0	0	0	0	0	0	0	0	0	0	0	0	0	0
3097.37614810378	2	81	4	0.25	0.25	0	0	0	0.25	0	0.25	0	162	0.0625	0	0	0.125	0.125	0.0625	1	0	0	0	0	0	0	0	0	0	0	0	0	0	0	0	0	0	0	0	0	0	0	0	0	0	0	0	0	0
3165.16340850724	2	82	4	0	0	0.25	0.25	0.25	0	0	0.25	0	163	0	0.0625	0	0.125	0.0625	0.125	1	0	0	0	0	0	0	0	0	0	0	0	0	0	0	0	0	0	0	0	0	0	0	0	0	0	0	0	0	0
2968.09881733718	2	82	4	0	0	0.25	0.25	0.25	0	0	0.25	0	164	0	0.0625	0	0.125	0.0625	0.125	1	0	0	0	0	0	0	0	0	0	0	0	0	0	0	0	0	0	0	0	0	0	0	0	0	0	0	0	0	0
3266.58408618532	2	83	4	0.25	0	0.25	0	0	0.25	0.25	0	0	165	0.0625	0	0	0.125	0.125	0.0625	1	0	0	0	0	0	0	0	0	0	0	0	0	0	0	0	0	0	0	0	0	0	0	0	0	0	0	0	0	0
3087.99470633138	2	83	4	0.25	0	0.25	0	0	0.25	0.25	0	0	166	0.0625	0	0	0.125	0.125	0.0625	1	0	0	0	0	0	0	0	0	0	0	0	0	0	0	0	0	0	0	0	0	0	0	0	0	0	0	0	0	0
3001.96007475988	2	84	4	0	0.25	0	0.25	0.25	0	0.25	0	0	167	0	0.0625	0	0.125	0.0625	0.125	1	0	0	0	0	0	0	0	0	0	0	0	0	0	0	0	0	0	0	0	0	0	0	0	0	0	0	0	0	0
3236.92894515674	2	84	4	0	0.25	0	0.25	0.25	0	0.25	0	0	168	0	0.0625	0	0.125	0.0625	0.125	1	0	0	0	0	0	0	0	0	0	0	0	0	0	0	0	0	0	0	0	0	0	0	0	0	0	0	0	0	0
3207.74277041838	2	85	4	0.25	0.25	0	0.25	0	0	0.25	0	0	169	0.0625	0	0	0.125	0.125	0.0625	1	0	0	0	0	0	0	0	0	0	0	0	0	0	0	0	0	0	0	0	0	0	0	0	0	0	0	0	0	0
3616.97170042829	2	85	4	0.25	0.25	0	0.25	0	0	0.25	0	0	170	0.0625	0	0	0.125	0.125	0.0625	1	0	0	0	0	0	0	0	0	0	0	0	0	0	0	0	0	0	0	0	0	0	0	0	0	0	0	0	0	0
3466.3280237288	2	86	4	0	0.25	0.25	0	0.25	0.25	0	0	0	171	0.0625	0.0625	0	0.25	0	0	1	0	0	0	0	0	0	0	0	0	0	0	0	0	0	0	0	0	0	0	0	0	0	0	0	0	0	0	0	0
3393.47557350108	2	86	4	0	0.25	0.25	0	0.25	0.25	0	0	0	172	0.0625	0.0625	0	0.25	0	0	1	0	0	0	0	0	0	0	0	0	0	0	0	0	0	0	0	0	0	0	0	0	0	0	0	0	0	0	0	0
3306.91012139332	2	87	4	0.25	0.25	0.25	0	0.25	0	0	0	0	173	0.1875	0	0	0.1875	0	0	1	0	0	0	0	0	0	0	0	0	0	0	0	0	0	0	0	0	0	0	0	0	0	0	0	0	0	0	0	0
3052.38509851911	2	87	4	0.25	0.25	0.25	0	0.25	0	0	0	0	174	0.1875	0	0	0.1875	0	0	1	0	0	0	0	0	0	0	0	0	0	0	0	0	0	0	0	0	0	0	0	0	0	0	0	0	0	0	0	0
2800.4517352829	2	88	6	0	0	0.166666667	0	0.166666667	0.166666667	0.166666667	0.166666667	0.166666667	175	0	0.0277777778888889	0.0833333336666667	0.0555555557777778	0.0833333336666667	0.166666667333333	1	0	0	0	0	0	0	0	0	0	0	0	0	0	0	0	0	0	0	0	0	0	0	0	0	0	0	0	0	0
2873.35455327406	2	88	6	0	0	0.166666667	0	0.166666667	0.166666667	0.166666667	0.166666667	0.166666667	176	0	0.0277777778888889	0.0833333336666667	0.0555555557777778	0.0833333336666667	0.166666667333333	1	0	0	0	0	0	0	0	0	0	0	0	0	0	0	0	0	0	0	0	0	0	0	0	0	0	0	0	0	0
2926.28353429885	2	89	6	0.166666667	0.166666667	0	0	0.166666667	0	0.166666667	0.166666667	0.166666667	177	0.0277777778888889	0	0.0833333336666667	0.0555555557777778	0.166666667333333	0.0833333336666667	1	0	0	0	0	0	0	0	0	0	0	0	0	0	0	0	0	0	0	0	0	0	0	0	0	0	0	0	0	0
3052.53726426072	2	89	6	0.166666667	0.166666667	0	0	0.166666667	0	0.166666667	0.166666667	0.166666667	178	0.0277777778888889	0	0.0833333336666667	0.0555555557777778	0.166666667333333	0.0833333336666667	1	0	0	0	0	0	0	0	0	0	0	0	0	0	0	0	0	0	0	0	0	0	0	0	0	0	0	0	0	0
2903.34358377436	2	90	6	0.166666667	0	0.166666667	0.166666667	0	0	0.166666667	0.166666667	0.166666667	179	0.0277777778888889	0	0.0833333336666667	0.0555555557777778	0.166666667333333	0.0833333336666667	1	0	0	0	0	0	0	0	0	0	0	0	0	0	0	0	0	0	0	0	0	0	0	0	0	0	0	0	0	0
3048.22156204271	2	90	6	0.166666667	0	0.166666667	0.166666667	0	0	0.166666667	0.166666667	0.166666667	180	0.0277777778888889	0	0.0833333336666667	0.0555555557777778	0.166666667333333	0.0833333336666667	1	0	0	0	0	0	0	0	0	0	0	0	0	0	0	0	0	0	0	0	0	0	0	0	0	0	0	0	0	0
2932.49160642151	2	91	6	0.166666667	0	0	0.166666667	0.166666667	0.166666667	0	0.166666667	0.166666667	181	0	0.0833333336666667	0.0277777778888889	0.0833333336666667	0.0555555557777778	0.166666667333333	1	0	0	0	0	0	0	0	0	0	0	0	0	0	0	0	0	0	0	0	0	0	0	0	0	0	0	0	0	0
2797.68867935995	2	91	6	0.166666667	0	0	0.166666667	0.166666667	0.166666667	0	0.166666667	0.166666667	182	0	0.0833333336666667	0.0277777778888889	0.0833333336666667	0.0555555557777778	0.166666667333333	1	0	0	0	0	0	0	0	0	0	0	0	0	0	0	0	0	0	0	0	0	0	0	0	0	0	0	0	0	0
3128.04619453036	2	92	6	0	0.166666667	0.166666667	0.166666667	0	0.166666667	0	0.166666667	0.166666667	183	0.0277777778888889	0.0277777778888889	0.0277777778888889	0.111111111555556	0.111111111555556	0.111111111555556	1	0	0	0	0	0	0	0	0	0	0	0	0	0	0	0	0	0	0	0	0	0	0	0	0	0	0	0	0	0
3150.881748792	2	92	6	0	0.166666667	0.166666667	0.166666667	0	0.166666667	0	0.166666667	0.166666667	184	0.0277777778888889	0.0277777778888889	0.0277777778888889	0.111111111555556	0.111111111555556	0.111111111555556	1	0	0	0	0	0	0	0	0	0	0	0	0	0	0	0	0	0	0	0	0	0	0	0	0	0	0	0	0	0
3024.38729301455	2	93	6	0	0.166666667	0	0.166666667	0.166666667	0.166666667	0.166666667	0	0.166666667	185	0	0.0833333336666667	0.0277777778888889	0.0833333336666667	0.0555555557777778	0.166666667333333	1	0	0	0	0	0	0	0	0	0	0	0	0	0	0	0	0	0	0	0	0	0	0	0	0	0	0	0	0	0
2739.00276364793	2	93	6	0	0.166666667	0	0.166666667	0.166666667	0.166666667	0.166666667	0	0.166666667	186	0	0.0833333336666667	0.0277777778888889	0.0833333336666667	0.0555555557777778	0.166666667333333	1	0	0	0	0	0	0	0	0	0	0	0	0	0	0	0	0	0	0	0	0	0	0	0	0	0	0	0	0	0
3102.29558884005	2	94	6	0.166666667	0.166666667	0.166666667	0	0	0.166666667	0.166666667	0	0.166666667	187	0.0833333336666667	0	0.0277777778888889	0.0833333336666667	0.166666667333333	0.0555555557777778	1	0	0	0	0	0	0	0	0	0	0	0	0	0	0	0	0	0	0	0	0	0	0	0	0	0	0	0	0	0
3298.64412993065	2	94	6	0.166666667	0.166666667	0.166666667	0	0	0.166666667	0.166666667	0	0.166666667	188	0.0833333336666667	0	0.0277777778888889	0.0833333336666667	0.166666667333333	0.0555555557777778	1	0	0	0	0	0	0	0	0	0	0	0	0	0	0	0	0	0	0	0	0	0	0	0	0	0	0	0	0	0
3354.24997559143	2	95	6	0.166666667	0.166666667	0.166666667	0.166666667	0.166666667	0	0	0	0.166666667	189	0.0833333336666667	0.0277777778888889	0	0.166666667333333	0.0833333336666667	0.0555555557777778	1	0	0	0	0	0	0	0	0	0	0	0	0	0	0	0	0	0	0	0	0	0	0	0	0	0	0	0	0	0
3387.01797370436	2	95	6	0.166666667	0.166666667	0.166666667	0.166666667	0.166666667	0	0	0	0.166666667	190	0.0833333336666667	0.0277777778888889	0	0.166666667333333	0.0833333336666667	0.0555555557777778	1	0	0	0	0	0	0	0	0	0	0	0	0	0	0	0	0	0	0	0	0	0	0	0	0	0	0	0	0	0
2906.078962014	2	96	6	0.166666667	0.166666667	0	0.166666667	0	0.166666667	0.166666667	0.166666667	0	191	0.0277777778888889	0.0277777778888889	0.0277777778888889	0.111111111555556	0.111111111555556	0.111111111555556	1	0	0	0	0	0	0	0	0	0	0	0	0	0	0	0	0	0	0	0	0	0	0	0	0	0	0	0	0	0
3014.22422633355	2	96	6	0.166666667	0.166666667	0	0.166666667	0	0.166666667	0.166666667	0.166666667	0	192	0.0277777778888889	0.0277777778888889	0.0277777778888889	0.111111111555556	0.111111111555556	0.111111111555556	1	0	0	0	0	0	0	0	0	0	0	0	0	0	0	0	0	0	0	0	0	0	0	0	0	0	0	0	0	0
3399.20204690455	2	97	6	0	0.166666667	0.166666667	0.166666667	0.166666667	0	0.166666667	0.166666667	0	193	0.0277777778888889	0.0277777778888889	0.0277777778888889	0.111111111555556	0.111111111555556	0.111111111555556	1	0	0	0	0	0	0	0	0	0	0	0	0	0	0	0	0	0	0	0	0	0	0	0	0	0	0	0	0	0
3356.22360695915	2	97	6	0	0.166666667	0.166666667	0.166666667	0.166666667	0	0.166666667	0.166666667	0	194	0.0277777778888889	0.0277777778888889	0.0277777778888889	0.111111111555556	0.111111111555556	0.111111111555556	1	0	0	0	0	0	0	0	0	0	0	0	0	0	0	0	0	0	0	0	0	0	0	0	0	0	0	0	0	0
3526.01703185352	2	98	6	0.166666667	0.166666667	0.166666667	0	0.166666667	0.166666667	0	0.166666667	0	195	0.0833333336666667	0.0277777778888889	0	0.166666667333333	0.0833333336666667	0.0555555557777778	1	0	0	0	0	0	0	0	0	0	0	0	0	0	0	0	0	0	0	0	0	0	0	0	0	0	0	0	0	0
3150.61602217772	2	98	6	0.166666667	0.166666667	0.166666667	0	0.166666667	0.166666667	0	0.166666667	0	196	0.0833333336666667	0.0277777778888889	0	0.166666667333333	0.0833333336666667	0.0555555557777778	1	0	0	0	0	0	0	0	0	0	0	0	0	0	0	0	0	0	0	0	0	0	0	0	0	0	0	0	0	0
3168.06171555849	2	99	6	0.166666667	0	0.166666667	0.166666667	0.166666667	0.166666667	0.166666667	0	0	197	0.0277777778888889	0.0833333336666667	0	0.166666667333333	0.0555555557777778	0.0833333336666667	1	0	0	0	0	0	0	0	0	0	0	0	0	0	0	0	0	0	0	0	0	0	0	0	0	0	0	0	0	0
3254.8137333885	2	99	6	0.166666667	0	0.166666667	0.166666667	0.166666667	0.166666667	0.166666667	0	0	198	0.0277777778888889	0.0833333336666667	0	0.166666667333333	0.0555555557777778	0.0833333336666667	1	0	0	0	0	0	0	0	0	0	0	0	0	0	0	0	0	0	0	0	0	0	0	0	0	0	0	0	0	0
3218.72584293698	2	100	9	0.111111111	0.111111111	0.111111111	0.111111111	0.111111111	0.111111111	0.111111111	0.111111111	0.111111111	199	0.037037036962963	0.037037036962963	0.037037036962963	0.111111110888889	0.111111110888889	0.111111110888889	1	0	0	0	0	0	0	0	0	0	0	0	0	0	0	0	0	0	0	0	0	0	0	0	0	0	0	0	0	0
3142.20077360159	2	100	9	0.111111111	0.111111111	0.111111111	0.111111111	0.111111111	0.111111111	0.111111111	0.111111111	0.111111111	200	0.037037036962963	0.037037036962963	0.037037036962963	0.111111110888889	0.111111110888889	0.111111110888889	1	0	0	0	0	0	0	0	0	0	0	0	0	0	0	0	0	0	0	0	0	0	0	0	0	0	0	0	0	0
3226.44909249579	2	100	9	0.111111111	0.111111111	0.111111111	0.111111111	0.111111111	0.111111111	0.111111111	0.111111111	0.111111111	201	0.037037036962963	0.037037036962963	0.037037036962963	0.111111110888889	0.111111110888889	0.111111110888889	1	0	0	0	0	0	0	0	0	0	0	0	0	0	0	0	0	0	0	0	0	0	0	0	0	0	0	0	0	0
3281.47149187886	2	100	9	0.111111111	0.111111111	0.111111111	0.111111111	0.111111111	0.111111111	0.111111111	0.111111111	0.111111111	202	0.037037036962963	0.037037036962963	0.037037036962963	0.111111110888889	0.111111110888889	0.111111110888889	1	0	0	0	0	0	0	0	0	0	0	0	0	0	0	0	0	0	0	0	0	0	0	0	0	0	0	0	0	0
3129.98622631334	2	100	9	0.111111111	0.111111111	0.111111111	0.111111111	0.111111111	0.111111111	0.111111111	0.111111111	0.111111111	203	0.037037036962963	0.037037036962963	0.037037036962963	0.111111110888889	0.111111110888889	0.111111110888889	1	0	0	0	0	0	0	0	0	0	0	0	0	0	0	0	0	0	0	0	0	0	0	0	0	0	0	0	0	0
3023.9261669668	2	100	9	0.111111111	0.111111111	0.111111111	0.111111111	0.111111111	0.111111111	0.111111111	0.111111111	0.111111111	204	0.037037036962963	0.037037036962963	0.037037036962963	0.111111110888889	0.111111110888889	0.111111110888889	1	0	0	0	0	0	0	0	0	0	0	0	0	0	0	0	0	0	0	0	0	0	0	0	0	0	0	0	0	0
3120.44933573022	2	100	9	0.111111111	0.111111111	0.111111111	0.111111111	0.111111111	0.111111111	0.111111111	0.111111111	0.111111111	205	0.037037036962963	0.037037036962963	0.037037036962963	0.111111110888889	0.111111110888889	0.111111110888889	1	0	0	0	0	0	0	0	0	0	0	0	0	0	0	0	0	0	0	0	0	0	0	0	0	0	0	0	0	0
3103.3582526141	2	100	9	0.111111111	0.111111111	0.111111111	0.111111111	0.111111111	0.111111111	0.111111111	0.111111111	0.111111111	206	0.037037036962963	0.037037036962963	0.037037036962963	0.111111110888889	0.111111110888889	0.111111110888889	1	0	0	0	0	0	0	0	0	0	0	0	0	0	0	0	0	0	0	0	0	0	0	0	0	0	0	0	0	0
1505.32549451871	3	1	1	0	0	0	0	0	0	0	0	1	1	0	0	0	0	0	0	0	0	0	0	0	0	0	0	0	0	0	0	0	0	0	0	0	0	0	0	0	0	0	0	0	0	0	0	0	0
1550.21012992433	3	1	1	0	0	0	0	0	0	0	0	1	2	0	0	0	0	0	0	0	0	0	0	0	0	0	0	0	0	0	0	0	0	0	0	0	0	0	0	0	0	0	0	0	0	0	0	0	0
1676.77070004939	3	2	1	0	0	0	0	0	0	0	1	0	3	0	0	0	0	0	0	0	0	0	0	0	0	0	0	0	0	0	0	0	0	0	0	0	0	0	0	0	0	0	0	0	0	0	0	0	0
1663.21251900853	3	2	1	0	0	0	0	0	0	0	1	0	4	0	0	0	0	0	0	0	0	0	0	0	0	0	0	0	0	0	0	0	0	0	0	0	0	0	0	0	0	0	0	0	0	0	0	0	0
1578.77703485042	3	3	1	0	0	0	0	0	0	1	0	0	5	0	0	0	0	0	0	0	0	0	0	0	0	0	0	0	0	0	0	0	0	0	0	0	0	0	0	0	0	0	0	0	0	0	0	0	0
1724.23379835929	3	3	1	0	0	0	0	0	0	1	0	0	6	0	0	0	0	0	0	0	0	0	0	0	0	0	0	0	0	0	0	0	0	0	0	0	0	0	0	0	0	0	0	0	0	0	0	0	0
1686.61964320357	3	4	1	0	0	0	0	0	1	0	0	0	7	0	0	0	0	0	0	0	0	0	0	0	0	0	0	0	0	0	0	0	0	0	0	0	0	0	0	0	0	0	0	0	0	0	0	0	0
1832.02678548011	3	4	1	0	0	0	0	0	1	0	0	0	8	0	0	0	0	0	0	0	0	0	0	0	0	0	0	0	0	0	0	0	0	0	0	0	0	0	0	0	0	0	0	0	0	0	0	0	0
2074.76499090887	3	5	1	0	0	0	0	1	0	0	0	0	9	0	0	0	0	0	0	0	0	0	0	0	0	0	0	0	0	0	0	0	0	0	0	0	0	0	0	0	0	0	0	0	0	0	0	0	0
1711.59432890637	3	5	1	0	0	0	0	1	0	0	0	0	10	0	0	0	0	0	0	0	0	0	0	0	0	0	0	0	0	0	0	0	0	0	0	0	0	0	0	0	0	0	0	0	0	0	0	0	0
1430.7513831212	3	6	1	0	0	0	1	0	0	0	0	0	11	0	0	0	0	0	0	0	0	0	0	0	0	0	0	0	0	0	0	0	0	0	0	0	0	0	0	0	0	0	0	0	0	0	0	0	0
1702.32224867447	3	6	1	0	0	0	1	0	0	0	0	0	12	0	0	0	0	0	0	0	0	0	0	0	0	0	0	0	0	0	0	0	0	0	0	0	0	0	0	0	0	0	0	0	0	0	0	0	0
2390.20657131648	3	7	1	0	0	1	0	0	0	0	0	0	13	0	0	0	0	0	0	0	0	0	0	0	0	0	0	0	0	0	0	0	0	0	0	0	0	0	0	0	0	0	0	0	0	0	0	0	0
2772.18412829414	3	7	1	0	0	1	0	0	0	0	0	0	14	0	0	0	0	0	0	0	0	0	0	0	0	0	0	0	0	0	0	0	0	0	0	0	0	0	0	0	0	0	0	0	0	0	0	0	0
2277.26813948863	3	8	1	0	1	0	0	0	0	0	0	0	15	0	0	0	0	0	0	0	0	0	0	0	0	0	0	0	0	0	0	0	0	0	0	0	0	0	0	0	0	0	0	0	0	0	0	0	0
2503.61625512378	3	8	1	0	1	0	0	0	0	0	0	0	16	0	0	0	0	0	0	0	0	0	0	0	0	0	0	0	0	0	0	0	0	0	0	0	0	0	0	0	0	0	0	0	0	0	0	0	0
2011.1339045153	3	9	1	1	0	0	0	0	0	0	0	0	17	0	0	0	0	0	0	0	0	0	0	0	0	0	0	0	0	0	0	0	0	0	0	0	0	0	0	0	0	0	0	0	0	0	0	0	0
2235.90750550998	3	9	1	1	0	0	0	0	0	0	0	0	18	0	0	0	0	0	0	0	0	0	0	0	0	0	0	0	0	0	0	0	0	0	0	0	0	0	0	0	0	0	0	0	0	0	0	0	0
1736.65682392536	3	10	2	0	0	0	0	0	0	0	0.5	0.5	19	0	0	0.25	0	0	0	1	0	0	0	0	0	0	0	0	0	0	0	0	0	0	0	0	0	0	0	0	0	0	0	0	0	0	0	0	0
1549.97889305017	3	10	2	0	0	0	0	0	0	0	0.5	0.5	20	0	0	0.25	0	0	0	1	0	0	0	0	0	0	0	0	0	0	0	0	0	0	0	0	0	0	0	0	0	0	0	0	0	0	0	0	0
1795.42873677546	3	11	2	0	0	0	0	0	0	0.5	0	0.5	21	0	0	0.25	0	0	0	1	0	0	0	0	0	0	0	0	0	0	0	0	0	0	0	0	0	0	0	0	0	0	0	0	0	0	0	0	0
1903.56569552324	3	11	2	0	0	0	0	0	0	0.5	0	0.5	22	0	0	0.25	0	0	0	1	0	0	0	0	0	0	0	0	0	0	0	0	0	0	0	0	0	0	0	0	0	0	0	0	0	0	0	0	0
2510.85883060495	3	12	2	0	0	0	0	0	0.5	0	0	0.5	23	0	0	0	0	0	0.25	1	0	0	0	0	0	0	0	0	0	0	0	0	0	0	0	0	0	0	0	0	0	0	0	0	0	0	0	0	0
2657.14358294117	3	12	2	0	0	0	0	0	0.5	0	0	0.5	24	0	0	0	0	0	0.25	1	0	0	0	0	0	0	0	0	0	0	0	0	0	0	0	0	0	0	0	0	0	0	0	0	0	0	0	0	0
2670.44853604114	3	13	2	0	0	0	0	0.5	0	0	0	0.5	25	0	0	0	0	0	0.25	1	0	0	0	0	0	0	0	0	0	0	0	0	0	0	0	0	0	0	0	0	0	0	0	0	0	0	0	0	0
2574.46536973166	3	13	2	0	0	0	0	0.5	0	0	0	0.5	26	0	0	0	0	0	0.25	1	0	0	0	0	0	0	0	0	0	0	0	0	0	0	0	0	0	0	0	0	0	0	0	0	0	0	0	0	0
2791.8921378079	3	14	2	0	0	0	0.5	0	0	0	0	0.5	27	0	0	0	0	0	0.25	1	0	0	0	0	0	0	0	0	0	0	0	0	0	0	0	0	0	0	0	0	0	0	0	0	0	0	0	0	0
2541.28395998513	3	14	2	0	0	0	0.5	0	0	0	0	0.5	28	0	0	0	0	0	0.25	1	0	0	0	0	0	0	0	0	0	0	0	0	0	0	0	0	0	0	0	0	0	0	0	0	0	0	0	0	0
2246.73259556264	3	15	2	0	0	0.5	0	0	0	0	0	0.5	29	0	0	0	0	0.25	0	1	0	0	0	0	0	0	0	0	0	0	0	0	0	0	0	0	0	0	0	0	0	0	0	0	0	0	0	0	0
2502.73059117338	3	15	2	0	0	0.5	0	0	0	0	0	0.5	30	0	0	0	0	0.25	0	1	0	0	0	0	0	0	0	0	0	0	0	0	0	0	0	0	0	0	0	0	0	0	0	0	0	0	0	0	0
2392.39524177255	3	16	2	0	0.5	0	0	0	0	0	0	0.5	31	0	0	0	0	0.25	0	1	0	0	0	0	0	0	0	0	0	0	0	0	0	0	0	0	0	0	0	0	0	0	0	0	0	0	0	0	0
2794.40046364958	3	16	2	0	0.5	0	0	0	0	0	0	0.5	32	0	0	0	0	0.25	0	1	0	0	0	0	0	0	0	0	0	0	0	0	0	0	0	0	0	0	0	0	0	0	0	0	0	0	0	0	0
2504.93862384913	3	17	2	0.5	0	0	0	0	0	0	0	0.5	33	0	0	0	0	0.25	0	1	0	0	0	0	0	0	0	0	0	0	0	0	0	0	0	0	0	0	0	0	0	0	0	0	0	0	0	0	0
2498.15994131252	3	17	2	0.5	0	0	0	0	0	0	0	0.5	34	0	0	0	0	0.25	0	1	0	0	0	0	0	0	0	0	0	0	0	0	0	0	0	0	0	0	0	0	0	0	0	0	0	0	0	0	0
1730.31000765612	3	18	2	0	0	0	0	0	0	0.5	0.5	0	35	0	0	0.25	0	0	0	1	0	0	0	0	0	0	0	0	0	0	0	0	0	0	0	0	0	0	0	0	0	0	0	0	0	0	0	0	0
1861.17607502644	3	18	2	0	0	0	0	0	0	0.5	0.5	0	36	0	0	0.25	0	0	0	1	0	0	0	0	0	0	0	0	0	0	0	0	0	0	0	0	0	0	0	0	0	0	0	0	0	0	0	0	0
2787.83842268075	3	19	2	0	0	0	0	0	0.5	0	0.5	0	37	0	0	0	0	0	0.25	1	0	0	0	0	0	0	0	0	0	0	0	0	0	0	0	0	0	0	0	0	0	0	0	0	0	0	0	0	0
2815.50440181345	3	19	2	0	0	0	0	0	0.5	0	0.5	0	38	0	0	0	0	0	0.25	1	0	0	0	0	0	0	0	0	0	0	0	0	0	0	0	0	0	0	0	0	0	0	0	0	0	0	0	0	0
2607.88002342651	3	20	2	0	0	0	0	0.5	0	0	0.5	0	39	0	0	0	0	0	0.25	1	0	0	0	0	0	0	0	0	0	0	0	0	0	0	0	0	0	0	0	0	0	0	0	0	0	0	0	0	0
2477.33997128866	3	20	2	0	0	0	0	0.5	0	0	0.5	0	40	0	0	0	0	0	0.25	1	0	0	0	0	0	0	0	0	0	0	0	0	0	0	0	0	0	0	0	0	0	0	0	0	0	0	0	0	0
2863.23706797918	3	21	2	0	0	0	0.5	0	0	0	0.5	0	41	0	0	0	0	0	0.25	1	0	0	0	0	0	0	0	0	0	0	0	0	0	0	0	0	0	0	0	0	0	0	0	0	0	0	0	0	0
2692.40092006187	3	21	2	0	0	0	0.5	0	0	0	0.5	0	42	0	0	0	0	0	0.25	1	0	0	0	0	0	0	0	0	0	0	0	0	0	0	0	0	0	0	0	0	0	0	0	0	0	0	0	0	0
2390.15347998556	3	22	2	0	0	0.5	0	0	0	0	0.5	0	43	0	0	0	0	0.25	0	1	0	0	0	0	0	0	0	0	0	0	0	0	0	0	0	0	0	0	0	0	0	0	0	0	0	0	0	0	0
2470.27836911718	3	22	2	0	0	0.5	0	0	0	0	0.5	0	44	0	0	0	0	0.25	0	1	0	0	0	0	0	0	0	0	0	0	0	0	0	0	0	0	0	0	0	0	0	0	0	0	0	0	0	0	0
2586.57009025449	3	23	2	0	0.5	0	0	0	0	0	0.5	0	45	0	0	0	0	0.25	0	1	0	0	0	0	0	0	0	0	0	0	0	0	0	0	0	0	0	0	0	0	0	0	0	0	0	0	0	0	0
2564.55124464549	3	23	2	0	0.5	0	0	0	0	0	0.5	0	46	0	0	0	0	0.25	0	1	0	0	0	0	0	0	0	0	0	0	0	0	0	0	0	0	0	0	0	0	0	0	0	0	0	0	0	0	0
2170.7217184092	3	24	2	0.5	0	0	0	0	0	0	0.5	0	47	0	0	0	0	0.25	0	1	0	0	0	0	0	0	0	0	0	0	0	0	0	0	0	0	0	0	0	0	0	0	0	0	0	0	0	0	0
2276.72504899195	3	24	2	0.5	0	0	0	0	0	0	0.5	0	48	0	0	0	0	0.25	0	1	0	0	0	0	0	0	0	0	0	0	0	0	0	0	0	0	0	0	0	0	0	0	0	0	0	0	0	0	0
2491.20306874171	3	25	2	0	0	0	0	0	0.5	0.5	0	0	49	0	0	0	0	0	0.25	1	0	0	0	0	0	0	0	0	0	0	0	0	0	0	0	0	0	0	0	0	0	0	0	0	0	0	0	0	0
2608.54195302563	3	25	2	0	0	0	0	0	0.5	0.5	0	0	50	0	0	0	0	0	0.25	1	0	0	0	0	0	0	0	0	0	0	0	0	0	0	0	0	0	0	0	0	0	0	0	0	0	0	0	0	0
2510.22832128988	3	26	2	0	0	0	0	0.5	0	0.5	0	0	51	0	0	0	0	0	0.25	1	0	0	0	0	0	0	0	0	0	0	0	0	0	0	0	0	0	0	0	0	0	0	0	0	0	0	0	0	0
2551.35137335565	3	26	2	0	0	0	0	0.5	0	0.5	0	0	52	0	0	0	0	0	0.25	1	0	0	0	0	0	0	0	0	0	0	0	0	0	0	0	0	0	0	0	0	0	0	0	0	0	0	0	0	0
2663.32632344097	3	27	2	0	0	0	0.5	0	0	0.5	0	0	53	0	0	0	0	0	0.25	1	0	0	0	0	0	0	0	0	0	0	0	0	0	0	0	0	0	0	0	0	0	0	0	0	0	0	0	0	0
2614.60943728674	3	27	2	0	0	0	0.5	0	0	0.5	0	0	54	0	0	0	0	0	0.25	1	0	0	0	0	0	0	0	0	0	0	0	0	0	0	0	0	0	0	0	0	0	0	0	0	0	0	0	0	0
2511.01637929768	3	28	2	0	0	0.5	0	0	0	0.5	0	0	55	0	0	0	0	0.25	0	1	0	0	0	0	0	0	0	0	0	0	0	0	0	0	0	0	0	0	0	0	0	0	0	0	0	0	0	0	0
2428.55497880198	3	28	2	0	0	0.5	0	0	0	0.5	0	0	56	0	0	0	0	0.25	0	1	0	0	0	0	0	0	0	0	0	0	0	0	0	0	0	0	0	0	0	0	0	0	0	0	0	0	0	0	0
2267.59152344649	3	29	2	0	0.5	0	0	0	0	0.5	0	0	57	0	0	0	0	0.25	0	1	0	0	0	0	0	0	0	0	0	0	0	0	0	0	0	0	0	0	0	0	0	0	0	0	0	0	0	0	0
2452.12899966727	3	29	2	0	0.5	0	0	0	0	0.5	0	0	58	0	0	0	0	0.25	0	1	0	0	0	0	0	0	0	0	0	0	0	0	0	0	0	0	0	0	0	0	0	0	0	0	0	0	0	0	0
2305.8755814852	3	30	2	0.5	0	0	0	0	0	0.5	0	0	59	0	0	0	0	0.25	0	1	0	0	0	0	0	0	0	0	0	0	0	0	0	0	0	0	0	0	0	0	0	0	0	0	0	0	0	0	0
2380.02285161206	3	30	2	0.5	0	0	0	0	0	0.5	0	0	60	0	0	0	0	0.25	0	1	0	0	0	0	0	0	0	0	0	0	0	0	0	0	0	0	0	0	0	0	0	0	0	0	0	0	0	0	0
2072.25300464972	3	31	2	0	0	0	0	0.5	0.5	0	0	0	61	0	0.25	0	0	0	0	1	0	0	0	0	0	0	0	0	0	0	0	0	0	0	0	0	0	0	0	0	0	0	0	0	0	0	0	0	0
2020.7612688641	3	31	2	0	0	0	0	0.5	0.5	0	0	0	62	0	0.25	0	0	0	0	1	0	0	0	0	0	0	0	0	0	0	0	0	0	0	0	0	0	0	0	0	0	0	0	0	0	0	0	0	0
2206.29435650074	3	32	2	0	0	0	0.5	0	0.5	0	0	0	63	0	0.25	0	0	0	0	1	0	0	0	0	0	0	0	0	0	0	0	0	0	0	0	0	0	0	0	0	0	0	0	0	0	0	0	0	0
2217.42210679584	3	32	2	0	0	0	0.5	0	0.5	0	0	0	64	0	0.25	0	0	0	0	1	0	0	0	0	0	0	0	0	0	0	0	0	0	0	0	0	0	0	0	0	0	0	0	0	0	0	0	0	0
3203.64679001456	3	33	2	0	0	0.5	0	0	0.5	0	0	0	65	0	0	0	0.25	0	0	1	0	0	0	0	0	0	0	0	0	0	0	0	0	0	0	0	0	0	0	0	0	0	0	0	0	0	0	0	0
3259.29962778677	3	33	2	0	0	0.5	0	0	0.5	0	0	0	66	0	0	0	0.25	0	0	1	0	0	0	0	0	0	0	0	0	0	0	0	0	0	0	0	0	0	0	0	0	0	0	0	0	0	0	0	0
3380.0404560756	3	34	2	0	0.5	0	0	0	0.5	0	0	0	67	0	0	0	0.25	0	0	1	0	0	0	0	0	0	0	0	0	0	0	0	0	0	0	0	0	0	0	0	0	0	0	0	0	0	0	0	0
3122.24170243542	3	34	2	0	0.5	0	0	0	0.5	0	0	0	68	0	0	0	0.25	0	0	1	0	0	0	0	0	0	0	0	0	0	0	0	0	0	0	0	0	0	0	0	0	0	0	0	0	0	0	0	0
3484.78359125716	3	35	2	0.5	0	0	0	0	0.5	0	0	0	69	0	0	0	0.25	0	0	1	0	0	0	0	0	0	0	0	0	0	0	0	0	0	0	0	0	0	0	0	0	0	0	0	0	0	0	0	0
3257.08295686084	3	35	2	0.5	0	0	0	0	0.5	0	0	0	70	0	0	0	0.25	0	0	1	0	0	0	0	0	0	0	0	0	0	0	0	0	0	0	0	0	0	0	0	0	0	0	0	0	0	0	0	0
2102.31266833853	3	36	2	0	0	0	0.5	0.5	0	0	0	0	71	0	0.25	0	0	0	0	1	0	0	0	0	0	0	0	0	0	0	0	0	0	0	0	0	0	0	0	0	0	0	0	0	0	0	0	0	0
1978.63596269206	3	36	2	0	0	0	0.5	0.5	0	0	0	0	72	0	0.25	0	0	0	0	1	0	0	0	0	0	0	0	0	0	0	0	0	0	0	0	0	0	0	0	0	0	0	0	0	0	0	0	0	0
3118.26055025991	3	37	2	0	0	0.5	0	0.5	0	0	0	0	73	0	0	0	0.25	0	0	1	0	0	0	0	0	0	0	0	0	0	0	0	0	0	0	0	0	0	0	0	0	0	0	0	0	0	0	0	0
3373.27278902074	3	37	2	0	0	0.5	0	0.5	0	0	0	0	74	0	0	0	0.25	0	0	1	0	0	0	0	0	0	0	0	0	0	0	0	0	0	0	0	0	0	0	0	0	0	0	0	0	0	0	0	0
3222.98753365162	3	38	2	0	0.5	0	0	0.5	0	0	0	0	75	0	0	0	0.25	0	0	1	0	0	0	0	0	0	0	0	0	0	0	0	0	0	0	0	0	0	0	0	0	0	0	0	0	0	0	0	0
3464.91476340091	3	38	2	0	0.5	0	0	0.5	0	0	0	0	76	0	0	0	0.25	0	0	1	0	0	0	0	0	0	0	0	0	0	0	0	0	0	0	0	0	0	0	0	0	0	0	0	0	0	0	0	0
3208.56030129378	3	39	2	0.5	0	0	0	0.5	0	0	0	0	77	0	0	0	0.25	0	0	1	0	0	0	0	0	0	0	0	0	0	0	0	0	0	0	0	0	0	0	0	0	0	0	0	0	0	0	0	0
3210.20527432763	3	39	2	0.5	0	0	0	0.5	0	0	0	0	78	0	0	0	0.25	0	0	1	0	0	0	0	0	0	0	0	0	0	0	0	0	0	0	0	0	0	0	0	0	0	0	0	0	0	0	0	0
3481.98300061396	3	40	2	0	0	0.5	0.5	0	0	0	0	0	79	0	0	0	0.25	0	0	1	0	0	0	0	0	0	0	0	0	0	0	0	0	0	0	0	0	0	0	0	0	0	0	0	0	0	0	0	0
3301.70092155563	3	40	2	0	0	0.5	0.5	0	0	0	0	0	80	0	0	0	0.25	0	0	1	0	0	0	0	0	0	0	0	0	0	0	0	0	0	0	0	0	0	0	0	0	0	0	0	0	0	0	0	0
3329.23251260784	3	41	2	0	0.5	0	0.5	0	0	0	0	0	81	0	0	0	0.25	0	0	1	0	0	0	0	0	0	0	0	0	0	0	0	0	0	0	0	0	0	0	0	0	0	0	0	0	0	0	0	0
3045.14880562258	3	41	2	0	0.5	0	0.5	0	0	0	0	0	82	0	0	0	0.25	0	0	1	0	0	0	0	0	0	0	0	0	0	0	0	0	0	0	0	0	0	0	0	0	0	0	0	0	0	0	0	0
2881.54278526174	3	42	2	0.5	0	0	0.5	0	0	0	0	0	83	0	0	0	0.25	0	0	1	0	0	0	0	0	0	0	0	0	0	0	0	0	0	0	0	0	0	0	0	0	0	0	0	0	0	0	0	0
2805.92468055253	3	42	2	0.5	0	0	0.5	0	0	0	0	0	84	0	0	0	0.25	0	0	1	0	0	0	0	0	0	0	0	0	0	0	0	0	0	0	0	0	0	0	0	0	0	0	0	0	0	0	0	0
3731.4365308488	3	43	2	0	0.5	0.5	0	0	0	0	0	0	85	0.25	0	0	0	0	0	1	0	0	0	0	0	0	0	0	0	0	0	0	0	0	0	0	0	0	0	0	0	0	0	0	0	0	0	0	0
3523.45164577336	3	43	2	0	0.5	0.5	0	0	0	0	0	0	86	0.25	0	0	0	0	0	1	0	0	0	0	0	0	0	0	0	0	0	0	0	0	0	0	0	0	0	0	0	0	0	0	0	0	0	0	0
3377.5589776286	3	44	2	0.5	0	0.5	0	0	0	0	0	0	87	0.25	0	0	0	0	0	1	0	0	0	0	0	0	0	0	0	0	0	0	0	0	0	0	0	0	0	0	0	0	0	0	0	0	0	0	0
3369.27603772501	3	44	2	0.5	0	0.5	0	0	0	0	0	0	88	0.25	0	0	0	0	0	1	0	0	0	0	0	0	0	0	0	0	0	0	0	0	0	0	0	0	0	0	0	0	0	0	0	0	0	0	0
3480.40753737465	3	45	2	0.5	0.5	0	0	0	0	0	0	0	89	0.25	0	0	0	0	0	1	0	0	0	0	0	0	0	0	0	0	0	0	0	0	0	0	0	0	0	0	0	0	0	0	0	0	0	0	0
3610.75180739582	3	45	2	0.5	0.5	0	0	0	0	0	0	0	90	0.25	0	0	0	0	0	1	0	0	0	0	0	0	0	0	0	0	0	0	0	0	0	0	0	0	0	0	0	0	0	0	0	0	0	0	0
2558.412769668	3	46	3	0	0	0	0.333333333	0	0	0	0.333333333	0.333333333	91	0	0	0.111111110888889	0	0	0.222222221777778	1	0	0	0	0	0	0	0	0	0	0	0	0	0	0	0	0	0	0	0	0	0	0	0	0	0	0	0	0	0
2708.89480723518	3	46	3	0	0	0	0.333333333	0	0	0	0.333333333	0.333333333	92	0	0	0.111111110888889	0	0	0.222222221777778	1	0	0	0	0	0	0	0	0	0	0	0	0	0	0	0	0	0	0	0	0	0	0	0	0	0	0	0	0	0
2560.19972407918	3	47	3	0	0.333333333	0	0	0	0	0	0.333333333	0.333333333	93	0	0	0.111111110888889	0	0.222222221777778	0	1	0	0	0	0	0	0	0	0	0	0	0	0	0	0	0	0	0	0	0	0	0	0	0	0	0	0	0	0	0
2419.66897413527	3	47	3	0	0.333333333	0	0	0	0	0	0.333333333	0.333333333	94	0	0	0.111111110888889	0	0.222222221777778	0	1	0	0	0	0	0	0	0	0	0	0	0	0	0	0	0	0	0	0	0	0	0	0	0	0	0	0	0	0	0
2607.1463190305	3	48	3	0	0	0	0	0	0.333333333	0.333333333	0	0.333333333	95	0	0	0.111111110888889	0	0	0.222222221777778	1	0	0	0	0	0	0	0	0	0	0	0	0	0	0	0	0	0	0	0	0	0	0	0	0	0	0	0	0	0
2607.91832686498	3	48	3	0	0	0	0	0	0.333333333	0.333333333	0	0.333333333	96	0	0	0.111111110888889	0	0	0.222222221777778	1	0	0	0	0	0	0	0	0	0	0	0	0	0	0	0	0	0	0	0	0	0	0	0	0	0	0	0	0	0
2559.53155366626	3	49	3	0	0	0	0.333333333	0	0	0.333333333	0	0.333333333	97	0	0	0.111111110888889	0	0	0.222222221777778	1	0	0	0	0	0	0	0	0	0	0	0	0	0	0	0	0	0	0	0	0	0	0	0	0	0	0	0	0	0
2693.27811266978	3	49	3	0	0	0	0.333333333	0	0	0.333333333	0	0.333333333	98	0	0	0.111111110888889	0	0	0.222222221777778	1	0	0	0	0	0	0	0	0	0	0	0	0	0	0	0	0	0	0	0	0	0	0	0	0	0	0	0	0	0
2942.27258918965	3	50	3	0.333333333	0	0	0	0	0.333333333	0	0	0.333333333	99	0	0	0	0.111111110888889	0.111111110888889	0.111111110888889	1	0	0	0	0	0	0	0	0	0	0	0	0	0	0	0	0	0	0	0	0	0	0	0	0	0	0	0	0	0
2950.69521328999	3	50	3	0.333333333	0	0	0	0	0.333333333	0	0	0.333333333	100	0	0	0	0.111111110888889	0.111111110888889	0.111111110888889	1	0	0	0	0	0	0	0	0	0	0	0	0	0	0	0	0	0	0	0	0	0	0	0	0	0	0	0	0	0
3183.35143104159	3	51	3	0	0	0.333333333	0	0.333333333	0	0	0	0.333333333	101	0	0	0	0.111111110888889	0.111111110888889	0.111111110888889	1	0	0	0	0	0	0	0	0	0	0	0	0	0	0	0	0	0	0	0	0	0	0	0	0	0	0	0	0	0
2858.71970122792	3	51	3	0	0	0.333333333	0	0.333333333	0	0	0	0.333333333	102	0	0	0	0.111111110888889	0.111111110888889	0.111111110888889	1	0	0	0	0	0	0	0	0	0	0	0	0	0	0	0	0	0	0	0	0	0	0	0	0	0	0	0	0	0
3057.95655040883	3	52	3	0	0.333333333	0	0	0.333333333	0	0	0	0.333333333	103	0	0	0	0.111111110888889	0.111111110888889	0.111111110888889	1	0	0	0	0	0	0	0	0	0	0	0	0	0	0	0	0	0	0	0	0	0	0	0	0	0	0	0	0	0
2968.00403613906	3	52	3	0	0.333333333	0	0	0.333333333	0	0	0	0.333333333	104	0	0	0	0.111111110888889	0.111111110888889	0.111111110888889	1	0	0	0	0	0	0	0	0	0	0	0	0	0	0	0	0	0	0	0	0	0	0	0	0	0	0	0	0	0
2963.96186128776	3	53	3	0.333333333	0	0.333333333	0	0	0	0	0	0.333333333	105	0.111111110888889	0	0	0	0.222222221777778	0	1	0	0	0	0	0	0	0	0	0	0	0	0	0	0	0	0	0	0	0	0	0	0	0	0	0	0	0	0	0
2780.98917530046	3	53	3	0.333333333	0	0.333333333	0	0	0	0	0	0.333333333	106	0.111111110888889	0	0	0	0.222222221777778	0	1	0	0	0	0	0	0	0	0	0	0	0	0	0	0	0	0	0	0	0	0	0	0	0	0	0	0	0	0	0
2630.91579290817	3	54	3	0	0	0	0	0	0.333333333	0.333333333	0.333333333	0	107	0	0	0.111111110888889	0	0	0.222222221777778	1	0	0	0	0	0	0	0	0	0	0	0	0	0	0	0	0	0	0	0	0	0	0	0	0	0	0	0	0	0
2646.46196412939	3	54	3	0	0	0	0	0	0.333333333	0.333333333	0.333333333	0	108	0	0	0.111111110888889	0	0	0.222222221777778	1	0	0	0	0	0	0	0	0	0	0	0	0	0	0	0	0	0	0	0	0	0	0	0	0	0	0	0	0	0
2321.02805920325	3	55	3	0	0	0.333333333	0	0	0	0.333333333	0.333333333	0	109	0	0	0.111111110888889	0	0.222222221777778	0	1	0	0	0	0	0	0	0	0	0	0	0	0	0	0	0	0	0	0	0	0	0	0	0	0	0	0	0	0	0
2349.40687742648	3	55	3	0	0	0.333333333	0	0	0	0.333333333	0.333333333	0	110	0	0	0.111111110888889	0	0.222222221777778	0	1	0	0	0	0	0	0	0	0	0	0	0	0	0	0	0	0	0	0	0	0	0	0	0	0	0	0	0	0	0
3066.87155945877	3	56	3	0	0.333333333	0	0	0	0.333333333	0	0.333333333	0	111	0	0	0	0.111111110888889	0.111111110888889	0.111111110888889	1	0	0	0	0	0	0	0	0	0	0	0	0	0	0	0	0	0	0	0	0	0	0	0	0	0	0	0	0	0
3302.66298089976	3	56	3	0	0.333333333	0	0	0	0.333333333	0	0.333333333	0	112	0	0	0	0.111111110888889	0.111111110888889	0.111111110888889	1	0	0	0	0	0	0	0	0	0	0	0	0	0	0	0	0	0	0	0	0	0	0	0	0	0	0	0	0	0
2780.67062712074	3	57	3	0	0	0	0.333333333	0.333333333	0	0	0.333333333	0	113	0	0.111111110888889	0	0	0	0.222222221777778	1	0	0	0	0	0	0	0	0	0	0	0	0	0	0	0	0	0	0	0	0	0	0	0	0	0	0	0	0	0
2747.32527166887	3	57	3	0	0	0	0.333333333	0.333333333	0	0	0.333333333	0	114	0	0.111111110888889	0	0	0	0.222222221777778	1	0	0	0	0	0	0	0	0	0	0	0	0	0	0	0	0	0	0	0	0	0	0	0	0	0	0	0	0	0
2895.16474016202	3	58	3	0.333333333	0	0	0	0.333333333	0	0	0.333333333	0	115	0	0	0	0.111111110888889	0.111111110888889	0.111111110888889	1	0	0	0	0	0	0	0	0	0	0	0	0	0	0	0	0	0	0	0	0	0	0	0	0	0	0	0	0	0
2898.79656260776	3	58	3	0.333333333	0	0	0	0.333333333	0	0	0.333333333	0	116	0	0	0	0.111111110888889	0.111111110888889	0.111111110888889	1	0	0	0	0	0	0	0	0	0	0	0	0	0	0	0	0	0	0	0	0	0	0	0	0	0	0	0	0	0
2854.90581240475	3	59	3	0.333333333	0	0.333333333	0	0	0	0	0.333333333	0	117	0.111111110888889	0	0	0	0.222222221777778	0	1	0	0	0	0	0	0	0	0	0	0	0	0	0	0	0	0	0	0	0	0	0	0	0	0	0	0	0	0	0
2676.59156353592	3	59	3	0.333333333	0	0.333333333	0	0	0	0	0.333333333	0	118	0.111111110888889	0	0	0	0.222222221777778	0	1	0	0	0	0	0	0	0	0	0	0	0	0	0	0	0	0	0	0	0	0	0	0	0	0	0	0	0	0	0
2728.49781829318	3	60	3	0	0	0	0.333333333	0.333333333	0	0.333333333	0	0	119	0	0.111111110888889	0	0	0	0.222222221777778	1	0	0	0	0	0	0	0	0	0	0	0	0	0	0	0	0	0	0	0	0	0	0	0	0	0	0	0	0	0
2650.52177035836	3	60	3	0	0	0	0.333333333	0.333333333	0	0.333333333	0	0	120	0	0.111111110888889	0	0	0	0.222222221777778	1	0	0	0	0	0	0	0	0	0	0	0	0	0	0	0	0	0	0	0	0	0	0	0	0	0	0	0	0	0
3050.60969278007	3	61	3	0.333333333	0	0	0	0.333333333	0	0.333333333	0	0	121	0	0	0	0.111111110888889	0.111111110888889	0.111111110888889	1	0	0	0	0	0	0	0	0	0	0	0	0	0	0	0	0	0	0	0	0	0	0	0	0	0	0	0	0	0
3059.02224907212	3	61	3	0.333333333	0	0	0	0.333333333	0	0.333333333	0	0	122	0	0	0	0.111111110888889	0.111111110888889	0.111111110888889	1	0	0	0	0	0	0	0	0	0	0	0	0	0	0	0	0	0	0	0	0	0	0	0	0	0	0	0	0	0
2897.40466673128	3	62	3	0	0.333333333	0.333333333	0	0	0	0.333333333	0	0	123	0.111111110888889	0	0	0	0.222222221777778	0	1	0	0	0	0	0	0	0	0	0	0	0	0	0	0	0	0	0	0	0	0	0	0	0	0	0	0	0	0	0
3094.64126436323	3	62	3	0	0.333333333	0.333333333	0	0	0	0.333333333	0	0	124	0.111111110888889	0	0	0	0.222222221777778	0	1	0	0	0	0	0	0	0	0	0	0	0	0	0	0	0	0	0	0	0	0	0	0	0	0	0	0	0	0	0
3113.86924233553	3	63	3	0.333333333	0.333333333	0	0	0	0	0.333333333	0	0	125	0.111111110888889	0	0	0	0.222222221777778	0	1	0	0	0	0	0	0	0	0	0	0	0	0	0	0	0	0	0	0	0	0	0	0	0	0	0	0	0	0	0
3021.27638945474	3	63	3	0.333333333	0.333333333	0	0	0	0	0.333333333	0	0	126	0.111111110888889	0	0	0	0.222222221777778	0	1	0	0	0	0	0	0	0	0	0	0	0	0	0	0	0	0	0	0	0	0	0	0	0	0	0	0	0	0	0
3185.99243810694	3	64	3	0	0	0.333333333	0	0.333333333	0.333333333	0	0	0	127	0	0.111111110888889	0	0.222222221777778	0	0	1	0	0	0	0	0	0	0	0	0	0	0	0	0	0	0	0	0	0	0	0	0	0	0	0	0	0	0	0	0
3120.06870381601	3	64	3	0	0	0.333333333	0	0.333333333	0.333333333	0	0	0	128	0	0.111111110888889	0	0.222222221777778	0	0	1	0	0	0	0	0	0	0	0	0	0	0	0	0	0	0	0	0	0	0	0	0	0	0	0	0	0	0	0	0
2893.62975119604	3	65	3	0	0.333333333	0	0	0.333333333	0.333333333	0	0	0	129	0	0.111111110888889	0	0.222222221777778	0	0	1	0	0	0	0	0	0	0	0	0	0	0	0	0	0	0	0	0	0	0	0	0	0	0	0	0	0	0	0	0
3077.69795946937	3	65	3	0	0.333333333	0	0	0.333333333	0.333333333	0	0	0	130	0	0.111111110888889	0	0.222222221777778	0	0	1	0	0	0	0	0	0	0	0	0	0	0	0	0	0	0	0	0	0	0	0	0	0	0	0	0	0	0	0	0
3255.62621189245	3	66	3	0	0	0.333333333	0.333333333	0	0.333333333	0	0	0	131	0	0.111111110888889	0	0.222222221777778	0	0	1	0	0	0	0	0	0	0	0	0	0	0	0	0	0	0	0	0	0	0	0	0	0	0	0	0	0	0	0	0
3318.38183430842	3	66	3	0	0	0.333333333	0.333333333	0	0.333333333	0	0	0	132	0	0.111111110888889	0	0.222222221777778	0	0	1	0	0	0	0	0	0	0	0	0	0	0	0	0	0	0	0	0	0	0	0	0	0	0	0	0	0	0	0	0
3113.64369074766	3	67	3	0.333333333	0	0	0.333333333	0	0.333333333	0	0	0	133	0	0.111111110888889	0	0.222222221777778	0	0	1	0	0	0	0	0	0	0	0	0	0	0	0	0	0	0	0	0	0	0	0	0	0	0	0	0	0	0	0	0
3167.66168288519	3	67	3	0.333333333	0	0	0.333333333	0	0.333333333	0	0	0	134	0	0.111111110888889	0	0.222222221777778	0	0	1	0	0	0	0	0	0	0	0	0	0	0	0	0	0	0	0	0	0	0	0	0	0	0	0	0	0	0	0	0
3882.71193782507	3	68	3	0	0.333333333	0.333333333	0.333333333	0	0	0	0	0	135	0.111111110888889	0	0	0.222222221777778	0	0	1	0	0	0	0	0	0	0	0	0	0	0	0	0	0	0	0	0	0	0	0	0	0	0	0	0	0	0	0	0
3822.32230975656	3	68	3	0	0.333333333	0.333333333	0.333333333	0	0	0	0	0	136	0.111111110888889	0	0	0.222222221777778	0	0	1	0	0	0	0	0	0	0	0	0	0	0	0	0	0	0	0	0	0	0	0	0	0	0	0	0	0	0	0	0
3542.92629502937	3	69	3	0.333333333	0.333333333	0	0.333333333	0	0	0	0	0	137	0.111111110888889	0	0	0.222222221777778	0	0	1	0	0	0	0	0	0	0	0	0	0	0	0	0	0	0	0	0	0	0	0	0	0	0	0	0	0	0	0	0
3469.45861306316	3	69	3	0.333333333	0.333333333	0	0.333333333	0	0	0	0	0	138	0.111111110888889	0	0	0.222222221777778	0	0	1	0	0	0	0	0	0	0	0	0	0	0	0	0	0	0	0	0	0	0	0	0	0	0	0	0	0	0	0	0
2306.27694254016	3	70	4	0	0.25	0	0	0	0	0.25	0.25	0.25	139	0	0	0.1875	0	0.1875	0	1	0	0	0	0	0	0	0	0	0	0	0	0	0	0	0	0	0	0	0	0	0	0	0	0	0	0	0	0	0
2353.65908709678	3	70	4	0	0.25	0	0	0	0	0.25	0.25	0.25	140	0	0	0.1875	0	0.1875	0	1	0	0	0	0	0	0	0	0	0	0	0	0	0	0	0	0	0	0	0	0	0	0	0	0	0	0	0	0	0
2703.09057182457	3	71	4	0.25	0	0	0	0.25	0	0	0.25	0.25	141	0	0	0.0625	0.0625	0.125	0.125	1	0	0	0	0	0	0	0	0	0	0	0	0	0	0	0	0	0	0	0	0	0	0	0	0	0	0	0	0	0
2860.01069317752	3	71	4	0.25	0	0	0	0.25	0	0	0.25	0.25	142	0	0	0.0625	0.0625	0.125	0.125	1	0	0	0	0	0	0	0	0	0	0	0	0	0	0	0	0	0	0	0	0	0	0	0	0	0	0	0	0	0
2817.38226768012	3	72	4	0	0.25	0.25	0	0	0	0	0.25	0.25	143	0.0625	0	0.0625	0	0.25	0	1	0	0	0	0	0	0	0	0	0	0	0	0	0	0	0	0	0	0	0	0	0	0	0	0	0	0	0	0	0
2904.53464970573	3	72	4	0	0.25	0.25	0	0	0	0	0.25	0.25	144	0.0625	0	0.0625	0	0.25	0	1	0	0	0	0	0	0	0	0	0	0	0	0	0	0	0	0	0	0	0	0	0	0	0	0	0	0	0	0	0
2555.27362940814	3	73	4	0	0	0	0	0.25	0.25	0.25	0	0.25	145	0	0.0625	0.0625	0	0	0.25	1	0	0	0	0	0	0	0	0	0	0	0	0	0	0	0	0	0	0	0	0	0	0	0	0	0	0	0	0	0
2670.69281227376	3	73	4	0	0	0	0	0.25	0.25	0.25	0	0.25	146	0	0.0625	0.0625	0	0	0.25	1	0	0	0	0	0	0	0	0	0	0	0	0	0	0	0	0	0	0	0	0	0	0	0	0	0	0	0	0	0
2577.92984121963	3	74	4	0.25	0	0.25	0	0	0	0.25	0	0.25	147	0.0625	0	0.0625	0	0.25	0	1	0	0	0	0	0	0	0	0	0	0	0	0	0	0	0	0	0	0	0	0	0	0	0	0	0	0	0	0	0
2827.33034762694	3	74	4	0.25	0	0.25	0	0	0	0.25	0	0.25	148	0.0625	0	0.0625	0	0.25	0	1	0	0	0	0	0	0	0	0	0	0	0	0	0	0	0	0	0	0	0	0	0	0	0	0	0	0	0	0	0
3261.99293776107	3	75	4	0	0	0.25	0.25	0	0.25	0	0	0.25	149	0	0.0625	0	0.125	0.0625	0.125	1	0	0	0	0	0	0	0	0	0	0	0	0	0	0	0	0	0	0	0	0	0	0	0	0	0	0	0	0	0
3251.42641084227	3	75	4	0	0	0.25	0.25	0	0.25	0	0	0.25	150	0	0.0625	0	0.125	0.0625	0.125	1	0	0	0	0	0	0	0	0	0	0	0	0	0	0	0	0	0	0	0	0	0	0	0	0	0	0	0	0	0
3217.27163361221	3	76	4	0	0.25	0	0.25	0	0.25	0	0	0.25	151	0	0.0625	0	0.125	0.0625	0.125	1	0	0	0	0	0	0	0	0	0	0	0	0	0	0	0	0	0	0	0	0	0	0	0	0	0	0	0	0	0
3122.18401985109	3	76	4	0	0.25	0	0.25	0	0.25	0	0	0.25	152	0	0.0625	0	0.125	0.0625	0.125	1	0	0	0	0	0	0	0	0	0	0	0	0	0	0	0	0	0	0	0	0	0	0	0	0	0	0	0	0	0
3000.77240954043	3	77	4	0.25	0	0	0.25	0.25	0	0	0	0.25	153	0	0.0625	0	0.125	0.0625	0.125	1	0	0	0	0	0	0	0	0	0	0	0	0	0	0	0	0	0	0	0	0	0	0	0	0	0	0	0	0	0
3048.37769086764	3	77	4	0.25	0	0	0.25	0.25	0	0	0	0.25	154	0	0.0625	0	0.125	0.0625	0.125	1	0	0	0	0	0	0	0	0	0	0	0	0	0	0	0	0	0	0	0	0	0	0	0	0	0	0	0	0	0
2847.99823983277	3	78	4	0	0	0	0	0.25	0.25	0.25	0.25	0	155	0	0.0625	0.0625	0	0	0.25	1	0	0	0	0	0	0	0	0	0	0	0	0	0	0	0	0	0	0	0	0	0	0	0	0	0	0	0	0	0
2815.93900071321	3	78	4	0	0	0	0	0.25	0.25	0.25	0.25	0	156	0	0.0625	0.0625	0	0	0.25	1	0	0	0	0	0	0	0	0	0	0	0	0	0	0	0	0	0	0	0	0	0	0	0	0	0	0	0	0	0
2916.66114328129	3	79	4	0	0	0.25	0.25	0	0	0.25	0.25	0	157	0	0	0.0625	0.0625	0.125	0.125	1	0	0	0	0	0	0	0	0	0	0	0	0	0	0	0	0	0	0	0	0	0	0	0	0	0	0	0	0	0
2881.867396399	3	79	4	0	0	0.25	0.25	0	0	0.25	0.25	0	158	0	0	0.0625	0.0625	0.125	0.125	1	0	0	0	0	0	0	0	0	0	0	0	0	0	0	0	0	0	0	0	0	0	0	0	0	0	0	0	0	0
3040.61787704397	3	80	4	0.25	0	0	0.25	0	0.25	0	0.25	0	159	0	0.0625	0	0.125	0.0625	0.125	1	0	0	0	0	0	0	0	0	0	0	0	0	0	0	0	0	0	0	0	0	0	0	0	0	0	0	0	0	0
3055.08858133296	3	80	4	0.25	0	0	0.25	0	0.25	0	0.25	0	160	0	0.0625	0	0.125	0.0625	0.125	1	0	0	0	0	0	0	0	0	0	0	0	0	0	0	0	0	0	0	0	0	0	0	0	0	0	0	0	0	0
3161.26027554773	3	81	4	0.25	0.25	0	0	0	0.25	0	0.25	0	161	0.0625	0	0	0.125	0.125	0.0625	1	0	0	0	0	0	0	0	0	0	0	0	0	0	0	0	0	0	0	0	0	0	0	0	0	0	0	0	0	0
3322.47263722697	3	81	4	0.25	0.25	0	0	0	0.25	0	0.25	0	162	0.0625	0	0	0.125	0.125	0.0625	1	0	0	0	0	0	0	0	0	0	0	0	0	0	0	0	0	0	0	0	0	0	0	0	0	0	0	0	0	0
3079.30937935093	3	82	4	0	0	0.25	0.25	0.25	0	0	0.25	0	163	0	0.0625	0	0.125	0.0625	0.125	1	0	0	0	0	0	0	0	0	0	0	0	0	0	0	0	0	0	0	0	0	0	0	0	0	0	0	0	0	0
3093.36959531999	3	82	4	0	0	0.25	0.25	0.25	0	0	0.25	0	164	0	0.0625	0	0.125	0.0625	0.125	1	0	0	0	0	0	0	0	0	0	0	0	0	0	0	0	0	0	0	0	0	0	0	0	0	0	0	0	0	0
3119.72300181985	3	83	4	0.25	0	0.25	0	0	0.25	0.25	0	0	165	0.0625	0	0	0.125	0.125	0.0625	1	0	0	0	0	0	0	0	0	0	0	0	0	0	0	0	0	0	0	0	0	0	0	0	0	0	0	0	0	0
3281.46444421613	3	83	4	0.25	0	0.25	0	0	0.25	0.25	0	0	166	0.0625	0	0	0.125	0.125	0.0625	1	0	0	0	0	0	0	0	0	0	0	0	0	0	0	0	0	0	0	0	0	0	0	0	0	0	0	0	0	0
3063.83709456898	3	84	4	0	0.25	0	0.25	0.25	0	0.25	0	0	167	0	0.0625	0	0.125	0.0625	0.125	1	0	0	0	0	0	0	0	0	0	0	0	0	0	0	0	0	0	0	0	0	0	0	0	0	0	0	0	0	0
3391.15334605874	3	84	4	0	0.25	0	0.25	0.25	0	0.25	0	0	168	0	0.0625	0	0.125	0.0625	0.125	1	0	0	0	0	0	0	0	0	0	0	0	0	0	0	0	0	0	0	0	0	0	0	0	0	0	0	0	0	0
3201.456743421	3	85	4	0.25	0.25	0	0.25	0	0	0.25	0	0	169	0.0625	0	0	0.125	0.125	0.0625	1	0	0	0	0	0	0	0	0	0	0	0	0	0	0	0	0	0	0	0	0	0	0	0	0	0	0	0	0	0
3464.95229442703	3	85	4	0.25	0.25	0	0.25	0	0	0.25	0	0	170	0.0625	0	0	0.125	0.125	0.0625	1	0	0	0	0	0	0	0	0	0	0	0	0	0	0	0	0	0	0	0	0	0	0	0	0	0	0	0	0	0
3688.23097010327	3	86	4	0	0.25	0.25	0	0.25	0.25	0	0	0	171	0.0625	0.0625	0	0.25	0	0	1	0	0	0	0	0	0	0	0	0	0	0	0	0	0	0	0	0	0	0	0	0	0	0	0	0	0	0	0	0
3631.34775240669	3	86	4	0	0.25	0.25	0	0.25	0.25	0	0	0	172	0.0625	0.0625	0	0.25	0	0	1	0	0	0	0	0	0	0	0	0	0	0	0	0	0	0	0	0	0	0	0	0	0	0	0	0	0	0	0	0
3918.67659055327	3	87	4	0.25	0.25	0.25	0	0.25	0	0	0	0	173	0.1875	0	0	0.1875	0	0	1	0	0	0	0	0	0	0	0	0	0	0	0	0	0	0	0	0	0	0	0	0	0	0	0	0	0	0	0	0
3812.28270689335	3	87	4	0.25	0.25	0.25	0	0.25	0	0	0	0	174	0.1875	0	0	0.1875	0	0	1	0	0	0	0	0	0	0	0	0	0	0	0	0	0	0	0	0	0	0	0	0	0	0	0	0	0	0	0	0
2809.66912792071	3	88	6	0	0	0.166666667	0	0.166666667	0.166666667	0.166666667	0.166666667	0.166666667	175	0	0.0277777778888889	0.0833333336666667	0.0555555557777778	0.0833333336666667	0.166666667333333	1	0	0	0	0	0	0	0	0	0	0	0	0	0	0	0	0	0	0	0	0	0	0	0	0	0	0	0	0	0
2737.75623436121	3	88	6	0	0	0.166666667	0	0.166666667	0.166666667	0.166666667	0.166666667	0.166666667	176	0	0.0277777778888889	0.0833333336666667	0.0555555557777778	0.0833333336666667	0.166666667333333	1	0	0	0	0	0	0	0	0	0	0	0	0	0	0	0	0	0	0	0	0	0	0	0	0	0	0	0	0	0
2960.3896972815	3	89	6	0.166666667	0.166666667	0	0	0.166666667	0	0.166666667	0.166666667	0.166666667	177	0.0277777778888889	0	0.0833333336666667	0.0555555557777778	0.166666667333333	0.0833333336666667	1	0	0	0	0	0	0	0	0	0	0	0	0	0	0	0	0	0	0	0	0	0	0	0	0	0	0	0	0	0
2962.0591952432	3	89	6	0.166666667	0.166666667	0	0	0.166666667	0	0.166666667	0.166666667	0.166666667	178	0.0277777778888889	0	0.0833333336666667	0.0555555557777778	0.166666667333333	0.0833333336666667	1	0	0	0	0	0	0	0	0	0	0	0	0	0	0	0	0	0	0	0	0	0	0	0	0	0	0	0	0	0
2797.25310177258	3	90	6	0.166666667	0	0.166666667	0.166666667	0	0	0.166666667	0.166666667	0.166666667	179	0.0277777778888889	0	0.0833333336666667	0.0555555557777778	0.166666667333333	0.0833333336666667	1	0	0	0	0	0	0	0	0	0	0	0	0	0	0	0	0	0	0	0	0	0	0	0	0	0	0	0	0	0
3031.39801784523	3	90	6	0.166666667	0	0.166666667	0.166666667	0	0	0.166666667	0.166666667	0.166666667	180	0.0277777778888889	0	0.0833333336666667	0.0555555557777778	0.166666667333333	0.0833333336666667	1	0	0	0	0	0	0	0	0	0	0	0	0	0	0	0	0	0	0	0	0	0	0	0	0	0	0	0	0	0
3063.47218527789	3	91	6	0.166666667	0	0	0.166666667	0.166666667	0.166666667	0	0.166666667	0.166666667	181	0	0.0833333336666667	0.0277777778888889	0.0833333336666667	0.0555555557777778	0.166666667333333	1	0	0	0	0	0	0	0	0	0	0	0	0	0	0	0	0	0	0	0	0	0	0	0	0	0	0	0	0	0
3021.10447405952	3	91	6	0.166666667	0	0	0.166666667	0.166666667	0.166666667	0	0.166666667	0.166666667	182	0	0.0833333336666667	0.0277777778888889	0.0833333336666667	0.0555555557777778	0.166666667333333	1	0	0	0	0	0	0	0	0	0	0	0	0	0	0	0	0	0	0	0	0	0	0	0	0	0	0	0	0	0
3208.60639777638	3	92	6	0	0.166666667	0.166666667	0.166666667	0	0.166666667	0	0.166666667	0.166666667	183	0.0277777778888889	0.0277777778888889	0.0277777778888889	0.111111111555556	0.111111111555556	0.111111111555556	1	0	0	0	0	0	0	0	0	0	0	0	0	0	0	0	0	0	0	0	0	0	0	0	0	0	0	0	0	0
3323.44708210522	3	92	6	0	0.166666667	0.166666667	0.166666667	0	0.166666667	0	0.166666667	0.166666667	184	0.0277777778888889	0.0277777778888889	0.0277777778888889	0.111111111555556	0.111111111555556	0.111111111555556	1	0	0	0	0	0	0	0	0	0	0	0	0	0	0	0	0	0	0	0	0	0	0	0	0	0	0	0	0	0
3213.61239899284	3	93	6	0	0.166666667	0	0.166666667	0.166666667	0.166666667	0.166666667	0	0.166666667	185	0	0.0833333336666667	0.0277777778888889	0.0833333336666667	0.0555555557777778	0.166666667333333	1	0	0	0	0	0	0	0	0	0	0	0	0	0	0	0	0	0	0	0	0	0	0	0	0	0	0	0	0	0
3024.03511996781	3	93	6	0	0.166666667	0	0.166666667	0.166666667	0.166666667	0.166666667	0	0.166666667	186	0	0.0833333336666667	0.0277777778888889	0.0833333336666667	0.0555555557777778	0.166666667333333	1	0	0	0	0	0	0	0	0	0	0	0	0	0	0	0	0	0	0	0	0	0	0	0	0	0	0	0	0	0
3352.06128153176	3	94	6	0.166666667	0.166666667	0.166666667	0	0	0.166666667	0.166666667	0	0.166666667	187	0.0833333336666667	0	0.0277777778888889	0.0833333336666667	0.166666667333333	0.0555555557777778	1	0	0	0	0	0	0	0	0	0	0	0	0	0	0	0	0	0	0	0	0	0	0	0	0	0	0	0	0	0
3340.06736312493	3	94	6	0.166666667	0.166666667	0.166666667	0	0	0.166666667	0.166666667	0	0.166666667	188	0.0833333336666667	0	0.0277777778888889	0.0833333336666667	0.166666667333333	0.0555555557777778	1	0	0	0	0	0	0	0	0	0	0	0	0	0	0	0	0	0	0	0	0	0	0	0	0	0	0	0	0	0
3655.62132494598	3	95	6	0.166666667	0.166666667	0.166666667	0.166666667	0.166666667	0	0	0	0.166666667	189	0.0833333336666667	0.0277777778888889	0	0.166666667333333	0.0833333336666667	0.0555555557777778	1	0	0	0	0	0	0	0	0	0	0	0	0	0	0	0	0	0	0	0	0	0	0	0	0	0	0	0	0	0
3534.56671848245	3	95	6	0.166666667	0.166666667	0.166666667	0.166666667	0.166666667	0	0	0	0.166666667	190	0.0833333336666667	0.0277777778888889	0	0.166666667333333	0.0833333336666667	0.0555555557777778	1	0	0	0	0	0	0	0	0	0	0	0	0	0	0	0	0	0	0	0	0	0	0	0	0	0	0	0	0	0
3041.26421752773	3	96	6	0.166666667	0.166666667	0	0.166666667	0	0.166666667	0.166666667	0.166666667	0	191	0.0277777778888889	0.0277777778888889	0.0277777778888889	0.111111111555556	0.111111111555556	0.111111111555556	1	0	0	0	0	0	0	0	0	0	0	0	0	0	0	0	0	0	0	0	0	0	0	0	0	0	0	0	0	0
3219.48473773288	3	96	6	0.166666667	0.166666667	0	0.166666667	0	0.166666667	0.166666667	0.166666667	0	192	0.0277777778888889	0.0277777778888889	0.0277777778888889	0.111111111555556	0.111111111555556	0.111111111555556	1	0	0	0	0	0	0	0	0	0	0	0	0	0	0	0	0	0	0	0	0	0	0	0	0	0	0	0	0	0
3411.2193985011	3	97	6	0	0.166666667	0.166666667	0.166666667	0.166666667	0	0.166666667	0.166666667	0	193	0.0277777778888889	0.0277777778888889	0.0277777778888889	0.111111111555556	0.111111111555556	0.111111111555556	1	0	0	0	0	0	0	0	0	0	0	0	0	0	0	0	0	0	0	0	0	0	0	0	0	0	0	0	0	0
3291.36667728613	3	97	6	0	0.166666667	0.166666667	0.166666667	0.166666667	0	0.166666667	0.166666667	0	194	0.0277777778888889	0.0277777778888889	0.0277777778888889	0.111111111555556	0.111111111555556	0.111111111555556	1	0	0	0	0	0	0	0	0	0	0	0	0	0	0	0	0	0	0	0	0	0	0	0	0	0	0	0	0	0
3592.84887150931	3	98	6	0.166666667	0.166666667	0.166666667	0	0.166666667	0.166666667	0	0.166666667	0	195	0.0833333336666667	0.0277777778888889	0	0.166666667333333	0.0833333336666667	0.0555555557777778	1	0	0	0	0	0	0	0	0	0	0	0	0	0	0	0	0	0	0	0	0	0	0	0	0	0	0	0	0	0
3542.78221468138	3	98	6	0.166666667	0.166666667	0.166666667	0	0.166666667	0.166666667	0	0.166666667	0	196	0.0833333336666667	0.0277777778888889	0	0.166666667333333	0.0833333336666667	0.0555555557777778	1	0	0	0	0	0	0	0	0	0	0	0	0	0	0	0	0	0	0	0	0	0	0	0	0	0	0	0	0	0
3192.23349480861	3	99	6	0.166666667	0	0.166666667	0.166666667	0.166666667	0.166666667	0.166666667	0	0	197	0.0277777778888889	0.0833333336666667	0	0.166666667333333	0.0555555557777778	0.0833333336666667	1	0	0	0	0	0	0	0	0	0	0	0	0	0	0	0	0	0	0	0	0	0	0	0	0	0	0	0	0	0
3379.26677258403	3	99	6	0.166666667	0	0.166666667	0.166666667	0.166666667	0.166666667	0.166666667	0	0	198	0.0277777778888889	0.0833333336666667	0	0.166666667333333	0.0555555557777778	0.0833333336666667	1	0	0	0	0	0	0	0	0	0	0	0	0	0	0	0	0	0	0	0	0	0	0	0	0	0	0	0	0	0
3401.3274169143	3	100	9	0.111111111	0.111111111	0.111111111	0.111111111	0.111111111	0.111111111	0.111111111	0.111111111	0.111111111	199	0.037037036962963	0.037037036962963	0.037037036962963	0.111111110888889	0.111111110888889	0.111111110888889	1	0	0	0	0	0	0	0	0	0	0	0	0	0	0	0	0	0	0	0	0	0	0	0	0	0	0	0	0	0
3383.72059487506	3	100	9	0.111111111	0.111111111	0.111111111	0.111111111	0.111111111	0.111111111	0.111111111	0.111111111	0.111111111	200	0.037037036962963	0.037037036962963	0.037037036962963	0.111111110888889	0.111111110888889	0.111111110888889	1	0	0	0	0	0	0	0	0	0	0	0	0	0	0	0	0	0	0	0	0	0	0	0	0	0	0	0	0	0
3354.33256665157	3	100	9	0.111111111	0.111111111	0.111111111	0.111111111	0.111111111	0.111111111	0.111111111	0.111111111	0.111111111	201	0.037037036962963	0.037037036962963	0.037037036962963	0.111111110888889	0.111111110888889	0.111111110888889	1	0	0	0	0	0	0	0	0	0	0	0	0	0	0	0	0	0	0	0	0	0	0	0	0	0	0	0	0	0
3379.54658813348	3	100	9	0.111111111	0.111111111	0.111111111	0.111111111	0.111111111	0.111111111	0.111111111	0.111111111	0.111111111	202	0.037037036962963	0.037037036962963	0.037037036962963	0.111111110888889	0.111111110888889	0.111111110888889	1	0	0	0	0	0	0	0	0	0	0	0	0	0	0	0	0	0	0	0	0	0	0	0	0	0	0	0	0	0
3185.11746159863	3	100	9	0.111111111	0.111111111	0.111111111	0.111111111	0.111111111	0.111111111	0.111111111	0.111111111	0.111111111	203	0.037037036962963	0.037037036962963	0.037037036962963	0.111111110888889	0.111111110888889	0.111111110888889	1	0	0	0	0	0	0	0	0	0	0	0	0	0	0	0	0	0	0	0	0	0	0	0	0	0	0	0	0	0
3089.80634166197	3	100	9	0.111111111	0.111111111	0.111111111	0.111111111	0.111111111	0.111111111	0.111111111	0.111111111	0.111111111	204	0.037037036962963	0.037037036962963	0.037037036962963	0.111111110888889	0.111111110888889	0.111111110888889	1	0	0	0	0	0	0	0	0	0	0	0	0	0	0	0	0	0	0	0	0	0	0	0	0	0	0	0	0	0
3401.52514724227	3	100	9	0.111111111	0.111111111	0.111111111	0.111111111	0.111111111	0.111111111	0.111111111	0.111111111	0.111111111	205	0.037037036962963	0.037037036962963	0.037037036962963	0.111111110888889	0.111111110888889	0.111111110888889	1	0	0	0	0	0	0	0	0	0	0	0	0	0	0	0	0	0	0	0	0	0	0	0	0	0	0	0	0	0
3274.64640345154	3	100	9	0.111111111	0.111111111	0.111111111	0.111111111	0.111111111	0.111111111	0.111111111	0.111111111	0.111111111	206	0.037037036962963	0.037037036962963	0.037037036962963	0.111111110888889	0.111111110888889	0.111111110888889	1	0	0	0	0	0	0	0	0	0	0	0	0	0	0	0	0	0	0	0	0	0	0	0	0	0	0	0	0	0
[truncated: 79 more columns]
