# Supplementary material for: A Mixed Model for Assessing the Effect of Numerous Plant Species Interactions on Grassland Biodiversity and Ecosystem Function Relationships
Source: J Agric Biol Environ Stat. 2022 Sep 1;28(1):1–19. doi: 10.1007/s13253-022-00505-2 (PMC9908731; doi:10.1007/s13253-022-00505-2)
Supplement: Supplementary file 3 — (csv 216 KB) [file 13253_2022_505_MOESM3_ESM.csv]

Y	Year	community	richness	p1	p2	p3	p4	p5	p6	p7	p8	p9	plot	Y1PP1	Y1PP2	Y1PP3	Y1PP4	Y1PP5	Y1PP6	Y1PP7	Y1PP8	Y1PP9	Y1PP10	Y1PP11	Y1PP12	Y1PP13	Y1PP14	Y1PP15	Y1PP16	Y1PP17	Y1PP18	Y1PP19	Y1PP20	Y1PP21	Y1PP22	Y1PP23	Y1PP24	Y1PP25	Y1PP26	Y1PP27	Y1PP28	Y1PP29	Y1PP30	Y1PP31	Y1PP32	Y1PP33	Y1PP34	Y1PP35	Y1PP36
1576.32491324402	1	1	1	0	0	0	0	0	0	0	0	1	1	0	0	0	0	0	0	0	0	0	0	0	0	0	0	0	0	0	0	0	0	0	0	0	0	0	0	0	0	0	0	0	0	0	0	0	0
1572.05002399852	1	1	1	0	0	0	0	0	0	0	0	1	2	0	0	0	0	0	0	0	0	0	0	0	0	0	0	0	0	0	0	0	0	0	0	0	0	0	0	0	0	0	0	0	0	0	0	0	0
1640.84204068006	1	2	1	0	0	0	0	0	0	0	1	0	3	0	0	0	0	0	0	0	0	0	0	0	0	0	0	0	0	0	0	0	0	0	0	0	0	0	0	0	0	0	0	0	0	0	0	0	0
1723.96681389335	1	2	1	0	0	0	0	0	0	0	1	0	4	0	0	0	0	0	0	0	0	0	0	0	0	0	0	0	0	0	0	0	0	0	0	0	0	0	0	0	0	0	0	0	0	0	0	0	0
1755.12627088471	1	3	1	0	0	0	0	0	0	1	0	0	5	0	0	0	0	0	0	0	0	0	0	0	0	0	0	0	0	0	0	0	0	0	0	0	0	0	0	0	0	0	0	0	0	0	0	0	0
1675.60029146398	1	3	1	0	0	0	0	0	0	1	0	0	6	0	0	0	0	0	0	0	0	0	0	0	0	0	0	0	0	0	0	0	0	0	0	0	0	0	0	0	0	0	0	0	0	0	0	0	0
1247.57555110351	1	4	1	0	0	0	0	0	1	0	0	0	7	0	0	0	0	0	0	0	0	0	0	0	0	0	0	0	0	0	0	0	0	0	0	0	0	0	0	0	0	0	0	0	0	0	0	0	0
1443.06728657151	1	4	1	0	0	0	0	0	1	0	0	0	8	0	0	0	0	0	0	0	0	0	0	0	0	0	0	0	0	0	0	0	0	0	0	0	0	0	0	0	0	0	0	0	0	0	0	0	0
1440.47496984631	1	5	1	0	0	0	0	1	0	0	0	0	9	0	0	0	0	0	0	0	0	0	0	0	0	0	0	0	0	0	0	0	0	0	0	0	0	0	0	0	0	0	0	0	0	0	0	0	0
1449.72267861983	1	5	1	0	0	0	0	1	0	0	0	0	10	0	0	0	0	0	0	0	0	0	0	0	0	0	0	0	0	0	0	0	0	0	0	0	0	0	0	0	0	0	0	0	0	0	0	0	0
1826.87385757244	1	6	1	0	0	0	1	0	0	0	0	0	11	0	0	0	0	0	0	0	0	0	0	0	0	0	0	0	0	0	0	0	0	0	0	0	0	0	0	0	0	0	0	0	0	0	0	0	0
1562.08069147591	1	6	1	0	0	0	1	0	0	0	0	0	12	0	0	0	0	0	0	0	0	0	0	0	0	0	0	0	0	0	0	0	0	0	0	0	0	0	0	0	0	0	0	0	0	0	0	0	0
1541.99610532015	1	7	1	0	0	1	0	0	0	0	0	0	13	0	0	0	0	0	0	0	0	0	0	0	0	0	0	0	0	0	0	0	0	0	0	0	0	0	0	0	0	0	0	0	0	0	0	0	0
1616.58094447938	1	7	1	0	0	1	0	0	0	0	0	0	14	0	0	0	0	0	0	0	0	0	0	0	0	0	0	0	0	0	0	0	0	0	0	0	0	0	0	0	0	0	0	0	0	0	0	0	0
1302.97434778853	1	8	1	0	1	0	0	0	0	0	0	0	15	0	0	0	0	0	0	0	0	0	0	0	0	0	0	0	0	0	0	0	0	0	0	0	0	0	0	0	0	0	0	0	0	0	0	0	0
1473.62077217793	1	8	1	0	1	0	0	0	0	0	0	0	16	0	0	0	0	0	0	0	0	0	0	0	0	0	0	0	0	0	0	0	0	0	0	0	0	0	0	0	0	0	0	0	0	0	0	0	0
1705.97930168007	1	9	1	1	0	0	0	0	0	0	0	0	17	0	0	0	0	0	0	0	0	0	0	0	0	0	0	0	0	0	0	0	0	0	0	0	0	0	0	0	0	0	0	0	0	0	0	0	0
1566.35540954713	1	9	1	1	0	0	0	0	0	0	0	0	18	0	0	0	0	0	0	0	0	0	0	0	0	0	0	0	0	0	0	0	0	0	0	0	0	0	0	0	0	0	0	0	0	0	0	0	0
1593.10321575283	1	10	2	0	0	0	0	0	0	0	0.5	0.5	19	0	0	0	0	0	0	0	0	0	0	0	0	0	0	0	0	0	0	0	0	0	0	0	0	0	0	0	0	0	0	0	0	0	0	0	0.25
1604.6513783139	1	10	2	0	0	0	0	0	0	0	0.5	0.5	20	0	0	0	0	0	0	0	0	0	0	0	0	0	0	0	0	0	0	0	0	0	0	0	0	0	0	0	0	0	0	0	0	0	0	0	0.25
1637.67595714734	1	11	2	0	0	0	0	0	0	0.5	0	0.5	21	0	0	0	0	0	0	0	0	0	0	0	0	0	0	0	0	0	0	0	0	0	0	0	0	0	0	0	0	0	0	0	0	0	0	0.25	0
1716.47985017295	1	11	2	0	0	0	0	0	0	0.5	0	0.5	22	0	0	0	0	0	0	0	0	0	0	0	0	0	0	0	0	0	0	0	0	0	0	0	0	0	0	0	0	0	0	0	0	0	0	0.25	0
1696.86180349356	1	12	2	0	0	0	0	0	0.5	0	0	0.5	23	0	0	0	0	0	0	0	0	0	0	0	0	0	0	0	0	0	0	0	0	0	0	0	0	0	0	0	0	0	0	0	0	0.25	0	0	0
1567.4392483719	1	12	2	0	0	0	0	0	0.5	0	0	0.5	24	0	0	0	0	0	0	0	0	0	0	0	0	0	0	0	0	0	0	0	0	0	0	0	0	0	0	0	0	0	0	0	0	0.25	0	0	0
1692.1505362175	1	13	2	0	0	0	0	0.5	0	0	0	0.5	25	0	0	0	0	0	0	0	0	0	0	0	0	0	0	0	0	0	0	0	0	0	0	0	0	0	0	0	0	0	0.25	0	0	0	0	0	0
1848.60505410663	1	13	2	0	0	0	0	0.5	0	0	0	0.5	26	0	0	0	0	0	0	0	0	0	0	0	0	0	0	0	0	0	0	0	0	0	0	0	0	0	0	0	0	0	0.25	0	0	0	0	0	0
1441.06559994189	1	14	2	0	0	0	0.5	0	0	0	0	0.5	27	0	0	0	0	0	0	0	0	0	0	0	0	0	0	0	0	0	0	0	0	0	0	0	0	0	0.25	0	0	0	0	0	0	0	0	0	0
1402.51140498928	1	14	2	0	0	0	0.5	0	0	0	0	0.5	28	0	0	0	0	0	0	0	0	0	0	0	0	0	0	0	0	0	0	0	0	0	0	0	0	0	0.25	0	0	0	0	0	0	0	0	0	0
973.613349036993	1	15	2	0	0	0.5	0	0	0	0	0	0.5	29	0	0	0	0	0	0	0	0	0	0	0	0	0	0	0	0	0	0	0	0	0.25	0	0	0	0	0	0	0	0	0	0	0	0	0	0	0
803.349613241749	1	15	2	0	0	0.5	0	0	0	0	0	0.5	30	0	0	0	0	0	0	0	0	0	0	0	0	0	0	0	0	0	0	0	0	0.25	0	0	0	0	0	0	0	0	0	0	0	0	0	0	0
1740.12767145006	1	16	2	0	0.5	0	0	0	0	0	0	0.5	31	0	0	0	0	0	0	0	0	0	0	0	0	0	0	0.25	0	0	0	0	0	0	0	0	0	0	0	0	0	0	0	0	0	0	0	0	0
1687.64311941512	1	16	2	0	0.5	0	0	0	0	0	0	0.5	32	0	0	0	0	0	0	0	0	0	0	0	0	0	0	0.25	0	0	0	0	0	0	0	0	0	0	0	0	0	0	0	0	0	0	0	0	0
1586.88411778059	1	17	2	0.5	0	0	0	0	0	0	0	0.5	33	0	0	0	0	0	0	0	0.25	0	0	0	0	0	0	0	0	0	0	0	0	0	0	0	0	0	0	0	0	0	0	0	0	0	0	0	0
1751.97607215186	1	17	2	0.5	0	0	0	0	0	0	0	0.5	34	0	0	0	0	0	0	0	0.25	0	0	0	0	0	0	0	0	0	0	0	0	0	0	0	0	0	0	0	0	0	0	0	0	0	0	0	0
1606.0532354825	1	18	2	0	0	0	0	0	0	0.5	0.5	0	35	0	0	0	0	0	0	0	0	0	0	0	0	0	0	0	0	0	0	0	0	0	0	0	0	0	0	0	0	0	0	0	0	0	0.25	0	0
1531.18461023983	1	18	2	0	0	0	0	0	0	0.5	0.5	0	36	0	0	0	0	0	0	0	0	0	0	0	0	0	0	0	0	0	0	0	0	0	0	0	0	0	0	0	0	0	0	0	0	0	0.25	0	0
1484.85270435177	1	19	2	0	0	0	0	0	0.5	0	0.5	0	37	0	0	0	0	0	0	0	0	0	0	0	0	0	0	0	0	0	0	0	0	0	0	0	0	0	0	0	0	0	0	0	0.25	0	0	0	0
1804.3279116963	1	19	2	0	0	0	0	0	0.5	0	0.5	0	38	0	0	0	0	0	0	0	0	0	0	0	0	0	0	0	0	0	0	0	0	0	0	0	0	0	0	0	0	0	0	0	0.25	0	0	0	0
1872.91072477546	1	20	2	0	0	0	0	0.5	0	0	0.5	0	39	0	0	0	0	0	0	0	0	0	0	0	0	0	0	0	0	0	0	0	0	0	0	0	0	0	0	0	0	0.25	0	0	0	0	0	0	0
1911.50327870338	1	20	2	0	0	0	0	0.5	0	0	0.5	0	40	0	0	0	0	0	0	0	0	0	0	0	0	0	0	0	0	0	0	0	0	0	0	0	0	0	0	0	0	0.25	0	0	0	0	0	0	0
1810.24866594464	1	21	2	0	0	0	0.5	0	0	0	0.5	0	41	0	0	0	0	0	0	0	0	0	0	0	0	0	0	0	0	0	0	0	0	0	0	0	0	0.25	0	0	0	0	0	0	0	0	0	0	0
1609.10169086046	1	21	2	0	0	0	0.5	0	0	0	0.5	0	42	0	0	0	0	0	0	0	0	0	0	0	0	0	0	0	0	0	0	0	0	0	0	0	0	0.25	0	0	0	0	0	0	0	0	0	0	0
1492.39201172554	1	22	2	0	0	0.5	0	0	0	0	0.5	0	43	0	0	0	0	0	0	0	0	0	0	0	0	0	0	0	0	0	0	0	0.25	0	0	0	0	0	0	0	0	0	0	0	0	0	0	0	0
1360.8636585587	1	22	2	0	0	0.5	0	0	0	0	0.5	0	44	0	0	0	0	0	0	0	0	0	0	0	0	0	0	0	0	0	0	0	0.25	0	0	0	0	0	0	0	0	0	0	0	0	0	0	0	0
1783.91951025739	1	23	2	0	0.5	0	0	0	0	0	0.5	0	45	0	0	0	0	0	0	0	0	0	0	0	0	0	0.25	0	0	0	0	0	0	0	0	0	0	0	0	0	0	0	0	0	0	0	0	0	0
1609.09419385646	1	23	2	0	0.5	0	0	0	0	0	0.5	0	46	0	0	0	0	0	0	0	0	0	0	0	0	0	0.25	0	0	0	0	0	0	0	0	0	0	0	0	0	0	0	0	0	0	0	0	0	0
1717.54473784956	1	24	2	0.5	0	0	0	0	0	0	0.5	0	47	0	0	0	0	0	0	0.25	0	0	0	0	0	0	0	0	0	0	0	0	0	0	0	0	0	0	0	0	0	0	0	0	0	0	0	0	0
1822.20387796169	1	24	2	0.5	0	0	0	0	0	0	0.5	0	48	0	0	0	0	0	0	0.25	0	0	0	0	0	0	0	0	0	0	0	0	0	0	0	0	0	0	0	0	0	0	0	0	0	0	0	0	0
1280.64937083244	1	25	2	0	0	0	0	0	0.5	0.5	0	0	49	0	0	0	0	0	0	0	0	0	0	0	0	0	0	0	0	0	0	0	0	0	0	0	0	0	0	0	0	0	0	0.25	0	0	0	0	0
1543.97356473993	1	25	2	0	0	0	0	0	0.5	0.5	0	0	50	0	0	0	0	0	0	0	0	0	0	0	0	0	0	0	0	0	0	0	0	0	0	0	0	0	0	0	0	0	0	0.25	0	0	0	0	0
1189.01177048872	1	26	2	0	0	0	0	0.5	0	0.5	0	0	51	0	0	0	0	0	0	0	0	0	0	0	0	0	0	0	0	0	0	0	0	0	0	0	0	0	0	0	0.25	0	0	0	0	0	0	0	0
1303.94290241952	1	26	2	0	0	0	0	0.5	0	0.5	0	0	52	0	0	0	0	0	0	0	0	0	0	0	0	0	0	0	0	0	0	0	0	0	0	0	0	0	0	0	0.25	0	0	0	0	0	0	0	0
1722.65876950807	1	27	2	0	0	0	0.5	0	0	0.5	0	0	53	0	0	0	0	0	0	0	0	0	0	0	0	0	0	0	0	0	0	0	0	0	0	0	0.25	0	0	0	0	0	0	0	0	0	0	0	0
1649.15165239377	1	27	2	0	0	0	0.5	0	0	0.5	0	0	54	0	0	0	0	0	0	0	0	0	0	0	0	0	0	0	0	0	0	0	0	0	0	0	0.25	0	0	0	0	0	0	0	0	0	0	0	0
1870.8430403277	1	28	2	0	0	0.5	0	0	0	0.5	0	0	55	0	0	0	0	0	0	0	0	0	0	0	0	0	0	0	0	0	0	0.25	0	0	0	0	0	0	0	0	0	0	0	0	0	0	0	0	0
1976.59283104613	1	28	2	0	0	0.5	0	0	0	0.5	0	0	56	0	0	0	0	0	0	0	0	0	0	0	0	0	0	0	0	0	0	0.25	0	0	0	0	0	0	0	0	0	0	0	0	0	0	0	0	0
1557.6713172043	1	29	2	0	0.5	0	0	0	0	0.5	0	0	57	0	0	0	0	0	0	0	0	0	0	0	0	0.25	0	0	0	0	0	0	0	0	0	0	0	0	0	0	0	0	0	0	0	0	0	0	0
1459.17806270175	1	29	2	0	0.5	0	0	0	0	0.5	0	0	58	0	0	0	0	0	0	0	0	0	0	0	0	0.25	0	0	0	0	0	0	0	0	0	0	0	0	0	0	0	0	0	0	0	0	0	0	0
1827.22186144824	1	30	2	0.5	0	0	0	0	0	0.5	0	0	59	0	0	0	0	0	0.25	0	0	0	0	0	0	0	0	0	0	0	0	0	0	0	0	0	0	0	0	0	0	0	0	0	0	0	0	0	0
1803.83616902112	1	30	2	0.5	0	0	0	0	0	0.5	0	0	60	0	0	0	0	0	0.25	0	0	0	0	0	0	0	0	0	0	0	0	0	0	0	0	0	0	0	0	0	0	0	0	0	0	0	0	0	0
845.145222080663	1	31	2	0	0	0	0	0.5	0.5	0	0	0	61	0	0	0	0	0	0	0	0	0	0	0	0	0	0	0	0	0	0	0	0	0	0	0	0	0	0	0.25	0	0	0	0	0	0	0	0	0
983.66080528808	1	31	2	0	0	0	0	0.5	0.5	0	0	0	62	0	0	0	0	0	0	0	0	0	0	0	0	0	0	0	0	0	0	0	0	0	0	0	0	0	0	0.25	0	0	0	0	0	0	0	0	0
1734.38993335318	1	32	2	0	0	0	0.5	0	0.5	0	0	0	63	0	0	0	0	0	0	0	0	0	0	0	0	0	0	0	0	0	0	0	0	0	0	0.25	0	0	0	0	0	0	0	0	0	0	0	0	0
1772.35020778556	1	32	2	0	0	0	0.5	0	0.5	0	0	0	64	0	0	0	0	0	0	0	0	0	0	0	0	0	0	0	0	0	0	0	0	0	0	0.25	0	0	0	0	0	0	0	0	0	0	0	0	0
1683.06689596768	1	33	2	0	0	0.5	0	0	0.5	0	0	0	65	0	0	0	0	0	0	0	0	0	0	0	0	0	0	0	0	0	0.25	0	0	0	0	0	0	0	0	0	0	0	0	0	0	0	0	0	0
1733.81328648343	1	33	2	0	0	0.5	0	0	0.5	0	0	0	66	0	0	0	0	0	0	0	0	0	0	0	0	0	0	0	0	0	0.25	0	0	0	0	0	0	0	0	0	0	0	0	0	0	0	0	0	0
1195.58460742549	1	34	2	0	0.5	0	0	0	0.5	0	0	0	67	0	0	0	0	0	0	0	0	0	0	0	0.25	0	0	0	0	0	0	0	0	0	0	0	0	0	0	0	0	0	0	0	0	0	0	0	0
1249.3447459272	1	34	2	0	0.5	0	0	0	0.5	0	0	0	68	0	0	0	0	0	0	0	0	0	0	0	0.25	0	0	0	0	0	0	0	0	0	0	0	0	0	0	0	0	0	0	0	0	0	0	0	0
1703.22943618257	1	35	2	0.5	0	0	0	0	0.5	0	0	0	69	0	0	0	0	0.25	0	0	0	0	0	0	0	0	0	0	0	0	0	0	0	0	0	0	0	0	0	0	0	0	0	0	0	0	0	0	0
1833.79512730407	1	35	2	0.5	0	0	0	0	0.5	0	0	0	70	0	0	0	0	0.25	0	0	0	0	0	0	0	0	0	0	0	0	0	0	0	0	0	0	0	0	0	0	0	0	0	0	0	0	0	0	0
1438.28289199275	1	36	2	0	0	0	0.5	0.5	0	0	0	0	71	0	0	0	0	0	0	0	0	0	0	0	0	0	0	0	0	0	0	0	0	0	0.25	0	0	0	0	0	0	0	0	0	0	0	0	0	0
1608.94927293516	1	36	2	0	0	0	0.5	0.5	0	0	0	0	72	0	0	0	0	0	0	0	0	0	0	0	0	0	0	0	0	0	0	0	0	0	0.25	0	0	0	0	0	0	0	0	0	0	0	0	0	0
1326.99737570216	1	37	2	0	0	0.5	0	0.5	0	0	0	0	73	0	0	0	0	0	0	0	0	0	0	0	0	0	0	0	0	0.25	0	0	0	0	0	0	0	0	0	0	0	0	0	0	0	0	0	0	0
1232.92871767433	1	37	2	0	0	0.5	0	0.5	0	0	0	0	74	0	0	0	0	0	0	0	0	0	0	0	0	0	0	0	0	0.25	0	0	0	0	0	0	0	0	0	0	0	0	0	0	0	0	0	0	0
1342.24717309074	1	38	2	0	0.5	0	0	0.5	0	0	0	0	75	0	0	0	0	0	0	0	0	0	0	0.25	0	0	0	0	0	0	0	0	0	0	0	0	0	0	0	0	0	0	0	0	0	0	0	0	0
1462.92709168747	1	38	2	0	0.5	0	0	0.5	0	0	0	0	76	0	0	0	0	0	0	0	0	0	0	0.25	0	0	0	0	0	0	0	0	0	0	0	0	0	0	0	0	0	0	0	0	0	0	0	0	0
1735.71351362312	1	39	2	0.5	0	0	0	0.5	0	0	0	0	77	0	0	0	0.25	0	0	0	0	0	0	0	0	0	0	0	0	0	0	0	0	0	0	0	0	0	0	0	0	0	0	0	0	0	0	0	0
1771.90363805315	1	39	2	0.5	0	0	0	0.5	0	0	0	0	78	0	0	0	0.25	0	0	0	0	0	0	0	0	0	0	0	0	0	0	0	0	0	0	0	0	0	0	0	0	0	0	0	0	0	0	0	0
1415.32666924031	1	40	2	0	0	0.5	0.5	0	0	0	0	0	79	0	0	0	0	0	0	0	0	0	0	0	0	0	0	0	0.25	0	0	0	0	0	0	0	0	0	0	0	0	0	0	0	0	0	0	0	0
1484.39581024225	1	40	2	0	0	0.5	0.5	0	0	0	0	0	80	0	0	0	0	0	0	0	0	0	0	0	0	0	0	0	0.25	0	0	0	0	0	0	0	0	0	0	0	0	0	0	0	0	0	0	0	0
2080.80580407927	1	41	2	0	0.5	0	0.5	0	0	0	0	0	81	0	0	0	0	0	0	0	0	0	0.25	0	0	0	0	0	0	0	0	0	0	0	0	0	0	0	0	0	0	0	0	0	0	0	0	0	0
1787.60207354852	1	41	2	0	0.5	0	0.5	0	0	0	0	0	82	0	0	0	0	0	0	0	0	0	0.25	0	0	0	0	0	0	0	0	0	0	0	0	0	0	0	0	0	0	0	0	0	0	0	0	0	0
1681.44219662199	1	42	2	0.5	0	0	0.5	0	0	0	0	0	83	0	0	0.25	0	0	0	0	0	0	0	0	0	0	0	0	0	0	0	0	0	0	0	0	0	0	0	0	0	0	0	0	0	0	0	0	0
1577.60791798869	1	42	2	0.5	0	0	0.5	0	0	0	0	0	84	0	0	0.25	0	0	0	0	0	0	0	0	0	0	0	0	0	0	0	0	0	0	0	0	0	0	0	0	0	0	0	0	0	0	0	0	0
1641.78595660704	1	43	2	0	0.5	0.5	0	0	0	0	0	0	85	0	0	0	0	0	0	0	0	0.25	0	0	0	0	0	0	0	0	0	0	0	0	0	0	0	0	0	0	0	0	0	0	0	0	0	0	0
1582.4205889466	1	43	2	0	0.5	0.5	0	0	0	0	0	0	86	0	0	0	0	0	0	0	0	0.25	0	0	0	0	0	0	0	0	0	0	0	0	0	0	0	0	0	0	0	0	0	0	0	0	0	0	0
2000.93471729866	1	44	2	0.5	0	0.5	0	0	0	0	0	0	87	0	0.25	0	0	0	0	0	0	0	0	0	0	0	0	0	0	0	0	0	0	0	0	0	0	0	0	0	0	0	0	0	0	0	0	0	0
2000.67267288053	1	44	2	0.5	0	0.5	0	0	0	0	0	0	88	0	0.25	0	0	0	0	0	0	0	0	0	0	0	0	0	0	0	0	0	0	0	0	0	0	0	0	0	0	0	0	0	0	0	0	0	0
1563.47624120647	1	45	2	0.5	0.5	0	0	0	0	0	0	0	89	0.25	0	0	0	0	0	0	0	0	0	0	0	0	0	0	0	0	0	0	0	0	0	0	0	0	0	0	0	0	0	0	0	0	0	0	0
1468.62346795664	1	45	2	0.5	0.5	0	0	0	0	0	0	0	90	0.25	0	0	0	0	0	0	0	0	0	0	0	0	0	0	0	0	0	0	0	0	0	0	0	0	0	0	0	0	0	0	0	0	0	0	0
1595.26707379341	1	46	3	0	0	0	0.333333333	0	0	0	0.333333333	0.333333333	91	0	0	0	0	0	0	0	0	0	0	0	0	0	0	0	0	0	0	0	0	0	0	0	0	0.111111110888889	0.111111110888889	0	0	0	0	0	0	0	0	0	0.111111110888889
1616.09145658847	1	46	3	0	0	0	0.333333333	0	0	0	0.333333333	0.333333333	92	0	0	0	0	0	0	0	0	0	0	0	0	0	0	0	0	0	0	0	0	0	0	0	0	0.111111110888889	0.111111110888889	0	0	0	0	0	0	0	0	0	0.111111110888889
1794.0590109578	1	47	3	0	0.333333333	0	0	0	0	0	0.333333333	0.333333333	93	0	0	0	0	0	0	0	0	0	0	0	0	0	0.111111110888889	0.111111110888889	0	0	0	0	0	0	0	0	0	0	0	0	0	0	0	0	0	0	0	0	0.111111110888889
1638.98745734249	1	47	3	0	0.333333333	0	0	0	0	0	0.333333333	0.333333333	94	0	0	0	0	0	0	0	0	0	0	0	0	0	0.111111110888889	0.111111110888889	0	0	0	0	0	0	0	0	0	0	0	0	0	0	0	0	0	0	0	0	0.111111110888889
1682.16216195098	1	48	3	0	0	0	0	0	0.333333333	0.333333333	0	0.333333333	95	0	0	0	0	0	0	0	0	0	0	0	0	0	0	0	0	0	0	0	0	0	0	0	0	0	0	0	0	0	0	0.111111110888889	0	0.111111110888889	0	0.111111110888889	0
1508.35318255941	1	48	3	0	0	0	0	0	0.333333333	0.333333333	0	0.333333333	96	0	0	0	0	0	0	0	0	0	0	0	0	0	0	0	0	0	0	0	0	0	0	0	0	0	0	0	0	0	0	0.111111110888889	0	0.111111110888889	0	0.111111110888889	0
1339.49780179613	1	49	3	0	0	0	0.333333333	0	0	0.333333333	0	0.333333333	97	0	0	0	0	0	0	0	0	0	0	0	0	0	0	0	0	0	0	0	0	0	0	0	0.111111110888889	0	0.111111110888889	0	0	0	0	0	0	0	0	0.111111110888889	0
1643.30621512856	1	49	3	0	0	0	0.333333333	0	0	0.333333333	0	0.333333333	98	0	0	0	0	0	0	0	0	0	0	0	0	0	0	0	0	0	0	0	0	0	0	0	0.111111110888889	0	0.111111110888889	0	0	0	0	0	0	0	0	0.111111110888889	0
1626.06483573818	1	50	3	0.333333333	0	0	0	0	0.333333333	0	0	0.333333333	99	0	0	0	0	0.111111110888889	0	0	0.111111110888889	0	0	0	0	0	0	0	0	0	0	0	0	0	0	0	0	0	0	0	0	0	0	0	0	0.111111110888889	0	0	0
1681.07463547782	1	50	3	0.333333333	0	0	0	0	0.333333333	0	0	0.333333333	100	0	0	0	0	0.111111110888889	0	0	0.111111110888889	0	0	0	0	0	0	0	0	0	0	0	0	0	0	0	0	0	0	0	0	0	0	0	0	0.111111110888889	0	0	0
1507.07110658406	1	51	3	0	0	0.333333333	0	0.333333333	0	0	0	0.333333333	101	0	0	0	0	0	0	0	0	0	0	0	0	0	0	0	0	0.111111110888889	0	0	0	0.111111110888889	0	0	0	0	0	0	0	0	0.111111110888889	0	0	0	0	0	0
1467.24490849952	1	51	3	0	0	0.333333333	0	0.333333333	0	0	0	0.333333333	102	0	0	0	0	0	0	0	0	0	0	0	0	0	0	0	0	0.111111110888889	0	0	0	0.111111110888889	0	0	0	0	0	0	0	0	0.111111110888889	0	0	0	0	0	0
1709.08109522226	1	52	3	0	0.333333333	0	0	0.333333333	0	0	0	0.333333333	103	0	0	0	0	0	0	0	0	0	0	0.111111110888889	0	0	0	0.111111110888889	0	0	0	0	0	0	0	0	0	0	0	0	0	0	0.111111110888889	0	0	0	0	0	0
1895.9053397575	1	52	3	0	0.333333333	0	0	0.333333333	0	0	0	0.333333333	104	0	0	0	0	0	0	0	0	0	0	0.111111110888889	0	0	0	0.111111110888889	0	0	0	0	0	0	0	0	0	0	0	0	0	0	0.111111110888889	0	0	0	0	0	0
1497.25667600948	1	53	3	0.333333333	0	0.333333333	0	0	0	0	0	0.333333333	105	0	0.111111110888889	0	0	0	0	0	0.111111110888889	0	0	0	0	0	0	0	0	0	0	0	0	0.111111110888889	0	0	0	0	0	0	0	0	0	0	0	0	0	0	0
1527.34543974047	1	53	3	0.333333333	0	0.333333333	0	0	0	0	0	0.333333333	106	0	0.111111110888889	0	0	0	0	0	0.111111110888889	0	0	0	0	0	0	0	0	0	0	0	0	0.111111110888889	0	0	0	0	0	0	0	0	0	0	0	0	0	0	0
1270.14151267657	1	54	3	0	0	0	0	0	0.333333333	0.333333333	0.333333333	0	107	0	0	0	0	0	0	0	0	0	0	0	0	0	0	0	0	0	0	0	0	0	0	0	0	0	0	0	0	0	0	0.111111110888889	0.111111110888889	0	0.111111110888889	0	0
1477.40691152695	1	54	3	0	0	0	0	0	0.333333333	0.333333333	0.333333333	0	108	0	0	0	0	0	0	0	0	0	0	0	0	0	0	0	0	0	0	0	0	0	0	0	0	0	0	0	0	0	0	0.111111110888889	0.111111110888889	0	0.111111110888889	0	0
1536.65544186637	1	55	3	0	0	0.333333333	0	0	0	0.333333333	0.333333333	0	109	0	0	0	0	0	0	0	0	0	0	0	0	0	0	0	0	0	0	0.111111110888889	0.111111110888889	0	0	0	0	0	0	0	0	0	0	0	0	0	0.111111110888889	0	0
1334.32641333985	1	55	3	0	0	0.333333333	0	0	0	0.333333333	0.333333333	0	110	0	0	0	0	0	0	0	0	0	0	0	0	0	0	0	0	0	0	0.111111110888889	0.111111110888889	0	0	0	0	0	0	0	0	0	0	0	0	0	0.111111110888889	0	0
1506.63459796587	1	56	3	0	0.333333333	0	0	0	0.333333333	0	0.333333333	0	111	0	0	0	0	0	0	0	0	0	0	0	0.111111110888889	0	0.111111110888889	0	0	0	0	0	0	0	0	0	0	0	0	0	0	0	0	0	0.111111110888889	0	0	0	0
1527.90688979604	1	56	3	0	0.333333333	0	0	0	0.333333333	0	0.333333333	0	112	0	0	0	0	0	0	0	0	0	0	0	0.111111110888889	0	0.111111110888889	0	0	0	0	0	0	0	0	0	0	0	0	0	0	0	0	0	0.111111110888889	0	0	0	0
1599.78151006554	1	57	3	0	0	0	0.333333333	0.333333333	0	0	0.333333333	0	113	0	0	0	0	0	0	0	0	0	0	0	0	0	0	0	0	0	0	0	0	0	0.111111110888889	0	0	0.111111110888889	0	0	0	0.111111110888889	0	0	0	0	0	0	0
1846.0284527613	1	57	3	0	0	0	0.333333333	0.333333333	0	0	0.333333333	0	114	0	0	0	0	0	0	0	0	0	0	0	0	0	0	0	0	0	0	0	0	0	0.111111110888889	0	0	0.111111110888889	0	0	0	0.111111110888889	0	0	0	0	0	0	0
1844.19435148327	1	58	3	0.333333333	0	0	0	0.333333333	0	0	0.333333333	0	115	0	0	0	0.111111110888889	0	0	0.111111110888889	0	0	0	0	0	0	0	0	0	0	0	0	0	0	0	0	0	0	0	0	0	0.111111110888889	0	0	0	0	0	0	0
1682.22070034819	1	58	3	0.333333333	0	0	0	0.333333333	0	0	0.333333333	0	116	0	0	0	0.111111110888889	0	0	0.111111110888889	0	0	0	0	0	0	0	0	0	0	0	0	0	0	0	0	0	0	0	0	0	0.111111110888889	0	0	0	0	0	0	0
1722.11939560818	1	59	3	0.333333333	0	0.333333333	0	0	0	0	0.333333333	0	117	0	0.111111110888889	0	0	0	0	0.111111110888889	0	0	0	0	0	0	0	0	0	0	0	0	0.111111110888889	0	0	0	0	0	0	0	0	0	0	0	0	0	0	0	0
1824.25192853823	1	59	3	0.333333333	0	0.333333333	0	0	0	0	0.333333333	0	118	0	0.111111110888889	0	0	0	0	0.111111110888889	0	0	0	0	0	0	0	0	0	0	0	0	0.111111110888889	0	0	0	0	0	0	0	0	0	0	0	0	0	0	0	0
1263.98063779116	1	60	3	0	0	0	0.333333333	0.333333333	0	0.333333333	0	0	119	0	0	0	0	0	0	0	0	0	0	0	0	0	0	0	0	0	0	0	0	0	0.111111110888889	0	0.111111110888889	0	0	0	0.111111110888889	0	0	0	0	0	0	0	0
1327.79553687611	1	60	3	0	0	0	0.333333333	0.333333333	0	0.333333333	0	0	120	0	0	0	0	0	0	0	0	0	0	0	0	0	0	0	0	0	0	0	0	0	0.111111110888889	0	0.111111110888889	0	0	0	0.111111110888889	0	0	0	0	0	0	0	0
1524.73891940304	1	61	3	0.333333333	0	0	0	0.333333333	0	0.333333333	0	0	121	0	0	0	0.111111110888889	0	0.111111110888889	0	0	0	0	0	0	0	0	0	0	0	0	0	0	0	0	0	0	0	0	0	0.111111110888889	0	0	0	0	0	0	0	0
1670.43679152163	1	61	3	0.333333333	0	0	0	0.333333333	0	0.333333333	0	0	122	0	0	0	0.111111110888889	0	0.111111110888889	0	0	0	0	0	0	0	0	0	0	0	0	0	0	0	0	0	0	0	0	0	0.111111110888889	0	0	0	0	0	0	0	0
1819.20636216975	1	62	3	0	0.333333333	0.333333333	0	0	0	0.333333333	0	0	123	0	0	0	0	0	0	0	0	0.111111110888889	0	0	0	0.111111110888889	0	0	0	0	0	0.111111110888889	0	0	0	0	0	0	0	0	0	0	0	0	0	0	0	0	0
1847.18386776905	1	62	3	0	0.333333333	0.333333333	0	0	0	0.333333333	0	0	124	0	0	0	0	0	0	0	0	0.111111110888889	0	0	0	0.111111110888889	0	0	0	0	0	0.111111110888889	0	0	0	0	0	0	0	0	0	0	0	0	0	0	0	0	0
1790.42384149348	1	63	3	0.333333333	0.333333333	0	0	0	0	0.333333333	0	0	125	0.111111110888889	0	0	0	0	0.111111110888889	0	0	0	0	0	0	0.111111110888889	0	0	0	0	0	0	0	0	0	0	0	0	0	0	0	0	0	0	0	0	0	0	0
1789.55980422979	1	63	3	0.333333333	0.333333333	0	0	0	0	0.333333333	0	0	126	0.111111110888889	0	0	0	0	0.111111110888889	0	0	0	0	0	0	0.111111110888889	0	0	0	0	0	0	0	0	0	0	0	0	0	0	0	0	0	0	0	0	0	0	0
1232.87007747391	1	64	3	0	0	0.333333333	0	0.333333333	0.333333333	0	0	0	127	0	0	0	0	0	0	0	0	0	0	0	0	0	0	0	0	0.111111110888889	0.111111110888889	0	0	0	0	0	0	0	0	0.111111110888889	0	0	0	0	0	0	0	0	0
1335.85198373965	1	64	3	0	0	0.333333333	0	0.333333333	0.333333333	0	0	0	128	0	0	0	0	0	0	0	0	0	0	0	0	0	0	0	0	0.111111110888889	0.111111110888889	0	0	0	0	0	0	0	0	0.111111110888889	0	0	0	0	0	0	0	0	0
896.12727478647	1	65	3	0	0.333333333	0	0	0.333333333	0.333333333	0	0	0	129	0	0	0	0	0	0	0	0	0	0	0.111111110888889	0.111111110888889	0	0	0	0	0	0	0	0	0	0	0	0	0	0	0.111111110888889	0	0	0	0	0	0	0	0	0
1091.38085023179	1	65	3	0	0.333333333	0	0	0.333333333	0.333333333	0	0	0	130	0	0	0	0	0	0	0	0	0	0	0.111111110888889	0.111111110888889	0	0	0	0	0	0	0	0	0	0	0	0	0	0	0.111111110888889	0	0	0	0	0	0	0	0	0
1699.17256376393	1	66	3	0	0	0.333333333	0.333333333	0	0.333333333	0	0	0	131	0	0	0	0	0	0	0	0	0	0	0	0	0	0	0	0.111111110888889	0	0.111111110888889	0	0	0	0	0.111111110888889	0	0	0	0	0	0	0	0	0	0	0	0	0
1596.42409310149	1	66	3	0	0	0.333333333	0.333333333	0	0.333333333	0	0	0	132	0	0	0	0	0	0	0	0	0	0	0	0	0	0	0	0.111111110888889	0	0.111111110888889	0	0	0	0	0.111111110888889	0	0	0	0	0	0	0	0	0	0	0	0	0
2002.23395021661	1	67	3	0.333333333	0	0	0.333333333	0	0.333333333	0	0	0	133	0	0	0.111111110888889	0	0.111111110888889	0	0	0	0	0	0	0	0	0	0	0	0	0	0	0	0	0	0.111111110888889	0	0	0	0	0	0	0	0	0	0	0	0	0
1707.76346855763	1	67	3	0.333333333	0	0	0.333333333	0	0.333333333	0	0	0	134	0	0	0.111111110888889	0	0.111111110888889	0	0	0	0	0	0	0	0	0	0	0	0	0	0	0	0	0	0.111111110888889	0	0	0	0	0	0	0	0	0	0	0	0	0
1441.78010645368	1	68	3	0	0.333333333	0.333333333	0.333333333	0	0	0	0	0	135	0	0	0	0	0	0	0	0	0.111111110888889	0.111111110888889	0	0	0	0	0	0.111111110888889	0	0	0	0	0	0	0	0	0	0	0	0	0	0	0	0	0	0	0	0
1680.31156788963	1	68	3	0	0.333333333	0.333333333	0.333333333	0	0	0	0	0	136	0	0	0	0	0	0	0	0	0.111111110888889	0.111111110888889	0	0	0	0	0	0.111111110888889	0	0	0	0	0	0	0	0	0	0	0	0	0	0	0	0	0	0	0	0
1663.63200021771	1	69	3	0.333333333	0.333333333	0	0.333333333	0	0	0	0	0	137	0.111111110888889	0	0.111111110888889	0	0	0	0	0	0	0.111111110888889	0	0	0	0	0	0	0	0	0	0	0	0	0	0	0	0	0	0	0	0	0	0	0	0	0	0
1713.14537532752	1	69	3	0.333333333	0.333333333	0	0.333333333	0	0	0	0	0	138	0.111111110888889	0	0.111111110888889	0	0	0	0	0	0	0.111111110888889	0	0	0	0	0	0	0	0	0	0	0	0	0	0	0	0	0	0	0	0	0	0	0	0	0	0
1664.25274152868	1	70	4	0	0.25	0	0	0	0	0.25	0.25	0.25	139	0	0	0	0	0	0	0	0	0	0	0	0	0.0625	0.0625	0.0625	0	0	0	0	0	0	0	0	0	0	0	0	0	0	0	0	0	0	0.0625	0.0625	0.0625
1685.19897344648	1	70	4	0	0.25	0	0	0	0	0.25	0.25	0.25	140	0	0	0	0	0	0	0	0	0	0	0	0	0.0625	0.0625	0.0625	0	0	0	0	0	0	0	0	0	0	0	0	0	0	0	0	0	0	0.0625	0.0625	0.0625
1731.10103664097	1	71	4	0.25	0	0	0	0.25	0	0	0.25	0.25	141	0	0	0	0.0625	0	0	0.0625	0.0625	0	0	0	0	0	0	0	0	0	0	0	0	0	0	0	0	0	0	0	0	0.0625	0.0625	0	0	0	0	0	0.0625
1773.60741725527	1	71	4	0.25	0	0	0	0.25	0	0	0.25	0.25	142	0	0	0	0.0625	0	0	0.0625	0.0625	0	0	0	0	0	0	0	0	0	0	0	0	0	0	0	0	0	0	0	0	0.0625	0.0625	0	0	0	0	0	0.0625
1571.02990524668	1	72	4	0	0.25	0.25	0	0	0	0	0.25	0.25	143	0	0	0	0	0	0	0	0	0.0625	0	0	0	0	0.0625	0.0625	0	0	0	0	0.0625	0.0625	0	0	0	0	0	0	0	0	0	0	0	0	0	0	0.0625
1473.11865055112	1	72	4	0	0.25	0.25	0	0	0	0	0.25	0.25	144	0	0	0	0	0	0	0	0	0.0625	0	0	0	0	0.0625	0.0625	0	0	0	0	0.0625	0.0625	0	0	0	0	0	0	0	0	0	0	0	0	0	0	0.0625
1459.92312127639	1	73	4	0	0	0	0	0.25	0.25	0.25	0	0.25	145	0	0	0	0	0	0	0	0	0	0	0	0	0	0	0	0	0	0	0	0	0	0	0	0	0	0	0.0625	0.0625	0	0.0625	0.0625	0	0.0625	0	0.0625	0
1464.71580381382	1	73	4	0	0	0	0	0.25	0.25	0.25	0	0.25	146	0	0	0	0	0	0	0	0	0	0	0	0	0	0	0	0	0	0	0	0	0	0	0	0	0	0	0.0625	0.0625	0	0.0625	0.0625	0	0.0625	0	0.0625	0
1540.88517043805	1	74	4	0.25	0	0.25	0	0	0	0.25	0	0.25	147	0	0.0625	0	0	0	0.0625	0	0.0625	0	0	0	0	0	0	0	0	0	0	0.0625	0	0.0625	0	0	0	0	0	0	0	0	0	0	0	0	0	0.0625	0
1641.3132629225	1	74	4	0.25	0	0.25	0	0	0	0.25	0	0.25	148	0	0.0625	0	0	0	0.0625	0	0.0625	0	0	0	0	0	0	0	0	0	0	0.0625	0	0.0625	0	0	0	0	0	0	0	0	0	0	0	0	0	0.0625	0
1467.83180251534	1	75	4	0	0	0.25	0.25	0	0.25	0	0	0.25	149	0	0	0	0	0	0	0	0	0	0	0	0	0	0	0	0.0625	0	0.0625	0	0	0.0625	0	0.0625	0	0	0.0625	0	0	0	0	0	0	0.0625	0	0	0
1345.52971621927	1	75	4	0	0	0.25	0.25	0	0.25	0	0	0.25	150	0	0	0	0	0	0	0	0	0	0	0	0	0	0	0	0.0625	0	0.0625	0	0	0.0625	0	0.0625	0	0	0.0625	0	0	0	0	0	0	0.0625	0	0	0
1769.05297874035	1	76	4	0	0.25	0	0.25	0	0.25	0	0	0.25	151	0	0	0	0	0	0	0	0	0	0.0625	0	0.0625	0	0	0.0625	0	0	0	0	0	0	0	0.0625	0	0	0.0625	0	0	0	0	0	0	0.0625	0	0	0
1593.4584656012	1	76	4	0	0.25	0	0.25	0	0.25	0	0	0.25	152	0	0	0	0	0	0	0	0	0	0.0625	0	0.0625	0	0	0.0625	0	0	0	0	0	0	0	0.0625	0	0	0.0625	0	0	0	0	0	0	0.0625	0	0	0
1802.69217061048	1	77	4	0.25	0	0	0.25	0.25	0	0	0	0.25	153	0	0	0.0625	0.0625	0	0	0	0.0625	0	0	0	0	0	0	0	0	0	0	0	0	0	0.0625	0	0	0	0.0625	0	0	0	0.0625	0	0	0	0	0	0
1632.19060243878	1	77	4	0.25	0	0	0.25	0.25	0	0	0	0.25	154	0	0	0.0625	0.0625	0	0	0	0.0625	0	0	0	0	0	0	0	0	0	0	0	0	0	0.0625	0	0	0	0.0625	0	0	0	0.0625	0	0	0	0	0	0
1130.60666285238	1	78	4	0	0	0	0	0.25	0.25	0.25	0.25	0	155	0	0	0	0	0	0	0	0	0	0	0	0	0	0	0	0	0	0	0	0	0	0	0	0	0	0	0.0625	0.0625	0.0625	0	0.0625	0.0625	0	0.0625	0	0
1378.3960863281	1	78	4	0	0	0	0	0.25	0.25	0.25	0.25	0	156	0	0	0	0	0	0	0	0	0	0	0	0	0	0	0	0	0	0	0	0	0	0	0	0	0	0	0.0625	0.0625	0.0625	0	0.0625	0.0625	0	0.0625	0	0
1514.00123255174	1	79	4	0	0	0.25	0.25	0	0	0.25	0.25	0	157	0	0	0	0	0	0	0	0	0	0	0	0	0	0	0	0.0625	0	0	0.0625	0.0625	0	0	0	0.0625	0.0625	0	0	0	0	0	0	0	0	0.0625	0	0
1503.76955259572	1	79	4	0	0	0.25	0.25	0	0	0.25	0.25	0	158	0	0	0	0	0	0	0	0	0	0	0	0	0	0	0	0.0625	0	0	0.0625	0.0625	0	0	0	0.0625	0.0625	0	0	0	0	0	0	0	0	0.0625	0	0
1820.30961932265	1	80	4	0.25	0	0	0.25	0	0.25	0	0.25	0	159	0	0	0.0625	0	0.0625	0	0.0625	0	0	0	0	0	0	0	0	0	0	0	0	0	0	0	0.0625	0	0.0625	0	0	0	0	0	0	0.0625	0	0	0	0
1699.64802522808	1	80	4	0.25	0	0	0.25	0	0.25	0	0.25	0	160	0	0	0.0625	0	0.0625	0	0.0625	0	0	0	0	0	0	0	0	0	0	0	0	0	0	0	0.0625	0	0.0625	0	0	0	0	0	0	0.0625	0	0	0	0
1545.03376607912	1	81	4	0.25	0.25	0	0	0	0.25	0	0.25	0	161	0.0625	0	0	0	0.0625	0	0.0625	0	0	0	0	0.0625	0	0.0625	0	0	0	0	0	0	0	0	0	0	0	0	0	0	0	0	0	0.0625	0	0	0	0
1661.81182733938	1	81	4	0.25	0.25	0	0	0	0.25	0	0.25	0	162	0.0625	0	0	0	0.0625	0	0.0625	0	0	0	0	0.0625	0	0.0625	0	0	0	0	0	0	0	0	0	0	0	0	0	0	0	0	0	0.0625	0	0	0	0
1482.40278815764	1	82	4	0	0	0.25	0.25	0.25	0	0	0.25	0	163	0	0	0	0	0	0	0	0	0	0	0	0	0	0	0	0.0625	0.0625	0	0	0.0625	0	0.0625	0	0	0.0625	0	0	0	0.0625	0	0	0	0	0	0	0
1515.36597289852	1	82	4	0	0	0.25	0.25	0.25	0	0	0.25	0	164	0	0	0	0	0	0	0	0	0	0	0	0	0	0	0	0.0625	0.0625	0	0	0.0625	0	0.0625	0	0	0.0625	0	0	0	0.0625	0	0	0	0	0	0	0
1833.18418006495	1	83	4	0.25	0	0.25	0	0	0.25	0.25	0	0	165	0	0.0625	0	0	0.0625	0.0625	0	0	0	0	0	0	0	0	0	0	0	0.0625	0.0625	0	0	0	0	0	0	0	0	0	0	0	0.0625	0	0	0	0	0
1854.61160710004	1	83	4	0.25	0	0.25	0	0	0.25	0.25	0	0	166	0	0.0625	0	0	0.0625	0.0625	0	0	0	0	0	0	0	0	0	0	0	0.0625	0.0625	0	0	0	0	0	0	0	0	0	0	0	0.0625	0	0	0	0	0
1535.21399484546	1	84	4	0	0.25	0	0.25	0.25	0	0.25	0	0	167	0	0	0	0	0	0	0	0	0	0.0625	0.0625	0	0.0625	0	0	0	0	0	0	0	0	0.0625	0	0.0625	0	0	0	0.0625	0	0	0	0	0	0	0	0
1564.30132911262	1	84	4	0	0.25	0	0.25	0.25	0	0.25	0	0	168	0	0	0	0	0	0	0	0	0	0.0625	0.0625	0	0.0625	0	0	0	0	0	0	0	0	0.0625	0	0.0625	0	0	0	0.0625	0	0	0	0	0	0	0	0
1599.1270912793	1	85	4	0.25	0.25	0	0.25	0	0	0.25	0	0	169	0.0625	0	0.0625	0	0	0.0625	0	0	0	0.0625	0	0	0.0625	0	0	0	0	0	0	0	0	0	0	0.0625	0	0	0	0	0	0	0	0	0	0	0	0
1497.20193529752	1	85	4	0.25	0.25	0	0.25	0	0	0.25	0	0	170	0.0625	0	0.0625	0	0	0.0625	0	0	0	0.0625	0	0	0.0625	0	0	0	0	0	0	0	0	0	0	0.0625	0	0	0	0	0	0	0	0	0	0	0	0
1446.49404582726	1	86	4	0	0.25	0.25	0	0.25	0.25	0	0	0	171	0	0	0	0	0	0	0	0	0.0625	0	0.0625	0.0625	0	0	0	0	0.0625	0.0625	0	0	0	0	0	0	0	0	0.0625	0	0	0	0	0	0	0	0	0
1362.78493074269	1	86	4	0	0.25	0.25	0	0.25	0.25	0	0	0	172	0	0	0	0	0	0	0	0	0.0625	0	0.0625	0.0625	0	0	0	0	0.0625	0.0625	0	0	0	0	0	0	0	0	0.0625	0	0	0	0	0	0	0	0	0
1759.84119017577	1	87	4	0.25	0.25	0.25	0	0.25	0	0	0	0	173	0.0625	0.0625	0	0.0625	0	0	0	0	0.0625	0	0.0625	0	0	0	0	0	0.0625	0	0	0	0	0	0	0	0	0	0	0	0	0	0	0	0	0	0	0
1660.47103308996	1	87	4	0.25	0.25	0.25	0	0.25	0	0	0	0	174	0.0625	0.0625	0	0.0625	0	0	0	0	0.0625	0	0.0625	0	0	0	0	0	0.0625	0	0	0	0	0	0	0	0	0	0	0	0	0	0	0	0	0	0	0
1404.1973256009	1	88	6	0	0	0.166666667	0	0.166666667	0.166666667	0.166666667	0.166666667	0.166666667	175	0	0	0	0	0	0	0	0	0	0	0	0	0	0	0	0	0.0277777778888889	0.0277777778888889	0.0277777778888889	0.0277777778888889	0.0277777778888889	0	0	0	0	0	0.0277777778888889	0.0277777778888889	0.0277777778888889	0.0277777778888889	0.0277777778888889	0.0277777778888889	0.0277777778888889	0.0277777778888889	0.0277777778888889	0.0277777778888889
1399.04701955553	1	88	6	0	0	0.166666667	0	0.166666667	0.166666667	0.166666667	0.166666667	0.166666667	176	0	0	0	0	0	0	0	0	0	0	0	0	0	0	0	0	0.0277777778888889	0.0277777778888889	0.0277777778888889	0.0277777778888889	0.0277777778888889	0	0	0	0	0	0.0277777778888889	0.0277777778888889	0.0277777778888889	0.0277777778888889	0.0277777778888889	0.0277777778888889	0.0277777778888889	0.0277777778888889	0.0277777778888889	0.0277777778888889
1550.31700107304	1	89	6	0.166666667	0.166666667	0	0	0.166666667	0	0.166666667	0.166666667	0.166666667	177	0.0277777778888889	0	0	0.0277777778888889	0	0.0277777778888889	0.0277777778888889	0.0277777778888889	0	0	0.0277777778888889	0	0.0277777778888889	0.0277777778888889	0.0277777778888889	0	0	0	0	0	0	0	0	0	0	0	0	0.0277777778888889	0.0277777778888889	0.0277777778888889	0	0	0	0.0277777778888889	0.0277777778888889	0.0277777778888889
1580.50811995592	1	89	6	0.166666667	0.166666667	0	0	0.166666667	0	0.166666667	0.166666667	0.166666667	178	0.0277777778888889	0	0	0.0277777778888889	0	0.0277777778888889	0.0277777778888889	0.0277777778888889	0	0	0.0277777778888889	0	0.0277777778888889	0.0277777778888889	0.0277777778888889	0	0	0	0	0	0	0	0	0	0	0	0	0.0277777778888889	0.0277777778888889	0.0277777778888889	0	0	0	0.0277777778888889	0.0277777778888889	0.0277777778888889
1666.66078965805	1	90	6	0.166666667	0	0.166666667	0.166666667	0	0	0.166666667	0.166666667	0.166666667	179	0	0.0277777778888889	0.0277777778888889	0	0	0.0277777778888889	0.0277777778888889	0.0277777778888889	0	0	0	0	0	0	0	0.0277777778888889	0	0	0.0277777778888889	0.0277777778888889	0.0277777778888889	0	0	0.0277777778888889	0.0277777778888889	0.0277777778888889	0	0	0	0	0	0	0	0.0277777778888889	0.0277777778888889	0.0277777778888889
1493.64140090858	1	90	6	0.166666667	0	0.166666667	0.166666667	0	0	0.166666667	0.166666667	0.166666667	180	0	0.0277777778888889	0.0277777778888889	0	0	0.0277777778888889	0.0277777778888889	0.0277777778888889	0	0	0	0	0	0	0	0.0277777778888889	0	0	0.0277777778888889	0.0277777778888889	0.0277777778888889	0	0	0.0277777778888889	0.0277777778888889	0.0277777778888889	0	0	0	0	0	0	0	0.0277777778888889	0.0277777778888889	0.0277777778888889
1764.64172841078	1	91	6	0.166666667	0	0	0.166666667	0.166666667	0.166666667	0	0.166666667	0.166666667	181	0	0	0.0277777778888889	0.0277777778888889	0.0277777778888889	0	0.0277777778888889	0.0277777778888889	0	0	0	0	0	0	0	0	0	0	0	0	0	0.0277777778888889	0.0277777778888889	0	0.0277777778888889	0.0277777778888889	0.0277777778888889	0	0.0277777778888889	0.0277777778888889	0	0.0277777778888889	0.0277777778888889	0	0	0.0277777778888889
1683.15108688231	1	91	6	0.166666667	0	0	0.166666667	0.166666667	0.166666667	0	0.166666667	0.166666667	182	0	0	0.0277777778888889	0.0277777778888889	0.0277777778888889	0	0.0277777778888889	0.0277777778888889	0	0	0	0	0	0	0	0	0	0	0	0	0	0.0277777778888889	0.0277777778888889	0	0.0277777778888889	0.0277777778888889	0.0277777778888889	0	0.0277777778888889	0.0277777778888889	0	0.0277777778888889	0.0277777778888889	0	0	0.0277777778888889
1467.2033859558	1	92	6	0	0.166666667	0.166666667	0.166666667	0	0.166666667	0	0.166666667	0.166666667	183	0	0	0	0	0	0	0	0	0.0277777778888889	0.0277777778888889	0	0.0277777778888889	0	0.0277777778888889	0.0277777778888889	0.0277777778888889	0	0.0277777778888889	0	0.0277777778888889	0.0277777778888889	0	0.0277777778888889	0	0.0277777778888889	0.0277777778888889	0	0	0	0	0	0.0277777778888889	0.0277777778888889	0	0	0.0277777778888889
1333.68951739599	1	92	6	0	0.166666667	0.166666667	0.166666667	0	0.166666667	0	0.166666667	0.166666667	184	0	0	0	0	0	0	0	0	0.0277777778888889	0.0277777778888889	0	0.0277777778888889	0	0.0277777778888889	0.0277777778888889	0.0277777778888889	0	0.0277777778888889	0	0.0277777778888889	0.0277777778888889	0	0.0277777778888889	0	0.0277777778888889	0.0277777778888889	0	0	0	0	0	0.0277777778888889	0.0277777778888889	0	0	0.0277777778888889
1467.52530868114	1	93	6	0	0.166666667	0	0.166666667	0.166666667	0.166666667	0.166666667	0	0.166666667	185	0	0	0	0	0	0	0	0	0	0.0277777778888889	0.0277777778888889	0.0277777778888889	0.0277777778888889	0	0.0277777778888889	0	0	0	0	0	0	0.0277777778888889	0.0277777778888889	0.0277777778888889	0	0.0277777778888889	0.0277777778888889	0.0277777778888889	0	0.0277777778888889	0.0277777778888889	0	0.0277777778888889	0	0.0277777778888889	0
1544.49567722643	1	93	6	0	0.166666667	0	0.166666667	0.166666667	0.166666667	0.166666667	0	0.166666667	186	0	0	0	0	0	0	0	0	0	0.0277777778888889	0.0277777778888889	0.0277777778888889	0.0277777778888889	0	0.0277777778888889	0	0	0	0	0	0	0.0277777778888889	0.0277777778888889	0.0277777778888889	0	0.0277777778888889	0.0277777778888889	0.0277777778888889	0	0.0277777778888889	0.0277777778888889	0	0.0277777778888889	0	0.0277777778888889	0
1698.49556522972	1	94	6	0.166666667	0.166666667	0.166666667	0	0	0.166666667	0.166666667	0	0.166666667	187	0.0277777778888889	0.0277777778888889	0	0	0.0277777778888889	0.0277777778888889	0	0.0277777778888889	0.0277777778888889	0	0	0.0277777778888889	0.0277777778888889	0	0.0277777778888889	0	0	0.0277777778888889	0.0277777778888889	0	0.0277777778888889	0	0	0	0	0	0	0	0	0	0.0277777778888889	0	0.0277777778888889	0	0.0277777778888889	0
1499.10783777163	1	94	6	0.166666667	0.166666667	0.166666667	0	0	0.166666667	0.166666667	0	0.166666667	188	0.0277777778888889	0.0277777778888889	0	0	0.0277777778888889	0.0277777778888889	0	0.0277777778888889	0.0277777778888889	0	0	0.0277777778888889	0.0277777778888889	0	0.0277777778888889	0	0	0.0277777778888889	0.0277777778888889	0	0.0277777778888889	0	0	0	0	0	0	0	0	0	0.0277777778888889	0	0.0277777778888889	0	0.0277777778888889	0
1527.09278518857	1	95	6	0.166666667	0.166666667	0.166666667	0.166666667	0.166666667	0	0	0	0.166666667	189	0.0277777778888889	0.0277777778888889	0.0277777778888889	0.0277777778888889	0	0	0	0.0277777778888889	0.0277777778888889	0.0277777778888889	0.0277777778888889	0	0	0	0.0277777778888889	0.0277777778888889	0.0277777778888889	0	0	0	0.0277777778888889	0.0277777778888889	0	0	0	0.0277777778888889	0	0	0	0.0277777778888889	0	0	0	0	0	0
1497.20595072837	1	95	6	0.166666667	0.166666667	0.166666667	0.166666667	0.166666667	0	0	0	0.166666667	190	0.0277777778888889	0.0277777778888889	0.0277777778888889	0.0277777778888889	0	0	0	0.0277777778888889	0.0277777778888889	0.0277777778888889	0.0277777778888889	0	0	0	0.0277777778888889	0.0277777778888889	0.0277777778888889	0	0	0	0.0277777778888889	0.0277777778888889	0	0	0	0.0277777778888889	0	0	0	0.0277777778888889	0	0	0	0	0	0
1563.5060588715	1	96	6	0.166666667	0.166666667	0	0.166666667	0	0.166666667	0.166666667	0.166666667	0	191	0.0277777778888889	0	0.0277777778888889	0	0.0277777778888889	0.0277777778888889	0.0277777778888889	0	0	0.0277777778888889	0	0.0277777778888889	0.0277777778888889	0.0277777778888889	0	0	0	0	0	0	0	0	0.0277777778888889	0.0277777778888889	0.0277777778888889	0	0	0	0	0	0.0277777778888889	0.0277777778888889	0	0.0277777778888889	0	0
1751.47548074093	1	96	6	0.166666667	0.166666667	0	0.166666667	0	0.166666667	0.166666667	0.166666667	0	192	0.0277777778888889	0	0.0277777778888889	0	0.0277777778888889	0.0277777778888889	0.0277777778888889	0	0	0.0277777778888889	0	0.0277777778888889	0.0277777778888889	0.0277777778888889	0	0	0	0	0	0	0	0	0.0277777778888889	0.0277777778888889	0.0277777778888889	0	0	0	0	0	0.0277777778888889	0.0277777778888889	0	0.0277777778888889	0	0
1499.63136022662	1	97	6	0	0.166666667	0.166666667	0.166666667	0.166666667	0	0.166666667	0.166666667	0	193	0	0	0	0	0	0	0	0	0.0277777778888889	0.0277777778888889	0.0277777778888889	0	0.0277777778888889	0.0277777778888889	0	0.0277777778888889	0.0277777778888889	0	0.0277777778888889	0.0277777778888889	0	0.0277777778888889	0	0.0277777778888889	0.0277777778888889	0	0	0.0277777778888889	0.0277777778888889	0	0	0	0	0.0277777778888889	0	0
1723.28614701978	1	97	6	0	0.166666667	0.166666667	0.166666667	0.166666667	0	0.166666667	0.166666667	0	194	0	0	0	0	0	0	0	0	0.0277777778888889	0.0277777778888889	0.0277777778888889	0	0.0277777778888889	0.0277777778888889	0	0.0277777778888889	0.0277777778888889	0	0.0277777778888889	0.0277777778888889	0	0.0277777778888889	0	0.0277777778888889	0.0277777778888889	0	0	0.0277777778888889	0.0277777778888889	0	0	0	0	0.0277777778888889	0	0
1583.65648237365	1	98	6	0.166666667	0.166666667	0.166666667	0	0.166666667	0.166666667	0	0.166666667	0	195	0.0277777778888889	0.0277777778888889	0	0.0277777778888889	0.0277777778888889	0	0.0277777778888889	0	0.0277777778888889	0	0.0277777778888889	0.0277777778888889	0	0.0277777778888889	0	0	0.0277777778888889	0.0277777778888889	0	0.0277777778888889	0	0	0	0	0	0	0.0277777778888889	0	0.0277777778888889	0	0	0.0277777778888889	0	0	0	0
1569.14631997028	1	98	6	0.166666667	0.166666667	0.166666667	0	0.166666667	0.166666667	0	0.166666667	0	196	0.0277777778888889	0.0277777778888889	0	0.0277777778888889	0.0277777778888889	0	0.0277777778888889	0	0.0277777778888889	0	0.0277777778888889	0.0277777778888889	0	0.0277777778888889	0	0	0.0277777778888889	0.0277777778888889	0	0.0277777778888889	0	0	0	0	0	0	0.0277777778888889	0	0.0277777778888889	0	0	0.0277777778888889	0	0	0	0
1564.93740184852	1	99	6	0.166666667	0	0.166666667	0.166666667	0.166666667	0.166666667	0.166666667	0	0	197	0	0.0277777778888889	0.0277777778888889	0.0277777778888889	0.0277777778888889	0.0277777778888889	0	0	0	0	0	0	0	0	0	0.0277777778888889	0.0277777778888889	0.0277777778888889	0.0277777778888889	0	0	0.0277777778888889	0.0277777778888889	0.0277777778888889	0	0	0.0277777778888889	0.0277777778888889	0	0	0.0277777778888889	0	0	0	0	0
1613.66916878396	1	99	6	0.166666667	0	0.166666667	0.166666667	0.166666667	0.166666667	0.166666667	0	0	198	0	0.0277777778888889	0.0277777778888889	0.0277777778888889	0.0277777778888889	0.0277777778888889	0	0	0	0	0	0	0	0	0	0.0277777778888889	0.0277777778888889	0.0277777778888889	0.0277777778888889	0	0	0.0277777778888889	0.0277777778888889	0.0277777778888889	0	0	0.0277777778888889	0.0277777778888889	0	0	0.0277777778888889	0	0	0	0	0
1741.62432434613	1	100	9	0.111111111	0.111111111	0.111111111	0.111111111	0.111111111	0.111111111	0.111111111	0.111111111	0.111111111	199	0.0123456789876543	0.0123456789876543	0.0123456789876543	0.0123456789876543	0.0123456789876543	0.0123456789876543	0.0123456789876543	0.0123456789876543	0.0123456789876543	0.0123456789876543	0.0123456789876543	0.0123456789876543	0.0123456789876543	0.0123456789876543	0.0123456789876543	0.0123456789876543	0.0123456789876543	0.0123456789876543	0.0123456789876543	0.0123456789876543	0.0123456789876543	0.0123456789876543	0.0123456789876543	0.0123456789876543	0.0123456789876543	0.0123456789876543	0.0123456789876543	0.0123456789876543	0.0123456789876543	0.0123456789876543	0.0123456789876543	0.0123456789876543	0.0123456789876543	0.0123456789876543	0.0123456789876543	0.0123456789876543
1640.53079510753	1	100	9	0.111111111	0.111111111	0.111111111	0.111111111	0.111111111	0.111111111	0.111111111	0.111111111	0.111111111	200	0.0123456789876543	0.0123456789876543	0.0123456789876543	0.0123456789876543	0.0123456789876543	0.0123456789876543	0.0123456789876543	0.0123456789876543	0.0123456789876543	0.0123456789876543	0.0123456789876543	0.0123456789876543	0.0123456789876543	0.0123456789876543	0.0123456789876543	0.0123456789876543	0.0123456789876543	0.0123456789876543	0.0123456789876543	0.0123456789876543	0.0123456789876543	0.0123456789876543	0.0123456789876543	0.0123456789876543	0.0123456789876543	0.0123456789876543	0.0123456789876543	0.0123456789876543	0.0123456789876543	0.0123456789876543	0.0123456789876543	0.0123456789876543	0.0123456789876543	0.0123456789876543	0.0123456789876543	0.0123456789876543
1469.13216397471	1	100	9	0.111111111	0.111111111	0.111111111	0.111111111	0.111111111	0.111111111	0.111111111	0.111111111	0.111111111	201	0.0123456789876543	0.0123456789876543	0.0123456789876543	0.0123456789876543	0.0123456789876543	0.0123456789876543	0.0123456789876543	0.0123456789876543	0.0123456789876543	0.0123456789876543	0.0123456789876543	0.0123456789876543	0.0123456789876543	0.0123456789876543	0.0123456789876543	0.0123456789876543	0.0123456789876543	0.0123456789876543	0.0123456789876543	0.0123456789876543	0.0123456789876543	0.0123456789876543	0.0123456789876543	0.0123456789876543	0.0123456789876543	0.0123456789876543	0.0123456789876543	0.0123456789876543	0.0123456789876543	0.0123456789876543	0.0123456789876543	0.0123456789876543	0.0123456789876543	0.0123456789876543	0.0123456789876543	0.0123456789876543
1612.78662770245	1	100	9	0.111111111	0.111111111	0.111111111	0.111111111	0.111111111	0.111111111	0.111111111	0.111111111	0.111111111	202	0.0123456789876543	0.0123456789876543	0.0123456789876543	0.0123456789876543	0.0123456789876543	0.0123456789876543	0.0123456789876543	0.0123456789876543	0.0123456789876543	0.0123456789876543	0.0123456789876543	0.0123456789876543	0.0123456789876543	0.0123456789876543	0.0123456789876543	0.0123456789876543	0.0123456789876543	0.0123456789876543	0.0123456789876543	0.0123456789876543	0.0123456789876543	0.0123456789876543	0.0123456789876543	0.0123456789876543	0.0123456789876543	0.0123456789876543	0.0123456789876543	0.0123456789876543	0.0123456789876543	0.0123456789876543	0.0123456789876543	0.0123456789876543	0.0123456789876543	0.0123456789876543	0.0123456789876543	0.0123456789876543
1444.43595044431	1	100	9	0.111111111	0.111111111	0.111111111	0.111111111	0.111111111	0.111111111	0.111111111	0.111111111	0.111111111	203	0.0123456789876543	0.0123456789876543	0.0123456789876543	0.0123456789876543	0.0123456789876543	0.0123456789876543	0.0123456789876543	0.0123456789876543	0.0123456789876543	0.0123456789876543	0.0123456789876543	0.0123456789876543	0.0123456789876543	0.0123456789876543	0.0123456789876543	0.0123456789876543	0.0123456789876543	0.0123456789876543	0.0123456789876543	0.0123456789876543	0.0123456789876543	0.0123456789876543	0.0123456789876543	0.0123456789876543	0.0123456789876543	0.0123456789876543	0.0123456789876543	0.0123456789876543	0.0123456789876543	0.0123456789876543	0.0123456789876543	0.0123456789876543	0.0123456789876543	0.0123456789876543	0.0123456789876543	0.0123456789876543
1494.83001788467	1	100	9	0.111111111	0.111111111	0.111111111	0.111111111	0.111111111	0.111111111	0.111111111	0.111111111	0.111111111	204	0.0123456789876543	0.0123456789876543	0.0123456789876543	0.0123456789876543	0.0123456789876543	0.0123456789876543	0.0123456789876543	0.0123456789876543	0.0123456789876543	0.0123456789876543	0.0123456789876543	0.0123456789876543	0.0123456789876543	0.0123456789876543	0.0123456789876543	0.0123456789876543	0.0123456789876543	0.0123456789876543	0.0123456789876543	0.0123456789876543	0.0123456789876543	0.0123456789876543	0.0123456789876543	0.0123456789876543	0.0123456789876543	0.0123456789876543	0.0123456789876543	0.0123456789876543	0.0123456789876543	0.0123456789876543	0.0123456789876543	0.0123456789876543	0.0123456789876543	0.0123456789876543	0.0123456789876543	0.0123456789876543
1515.81060225638	1	100	9	0.111111111	0.111111111	0.111111111	0.111111111	0.111111111	0.111111111	0.111111111	0.111111111	0.111111111	205	0.0123456789876543	0.0123456789876543	0.0123456789876543	0.0123456789876543	0.0123456789876543	0.0123456789876543	0.0123456789876543	0.0123456789876543	0.0123456789876543	0.0123456789876543	0.0123456789876543	0.0123456789876543	0.0123456789876543	0.0123456789876543	0.0123456789876543	0.0123456789876543	0.0123456789876543	0.0123456789876543	0.0123456789876543	0.0123456789876543	0.0123456789876543	0.0123456789876543	0.0123456789876543	0.0123456789876543	0.0123456789876543	0.0123456789876543	0.0123456789876543	0.0123456789876543	0.0123456789876543	0.0123456789876543	0.0123456789876543	0.0123456789876543	0.0123456789876543	0.0123456789876543	0.0123456789876543	0.0123456789876543
1652.97334896584	1	100	9	0.111111111	0.111111111	0.111111111	0.111111111	0.111111111	0.111111111	0.111111111	0.111111111	0.111111111	206	0.0123456789876543	0.0123456789876543	0.0123456789876543	0.0123456789876543	0.0123456789876543	0.0123456789876543	0.0123456789876543	0.0123456789876543	0.0123456789876543	0.0123456789876543	0.0123456789876543	0.0123456789876543	0.0123456789876543	0.0123456789876543	0.0123456789876543	0.0123456789876543	0.0123456789876543	0.0123456789876543	0.0123456789876543	0.0123456789876543	0.0123456789876543	0.0123456789876543	0.0123456789876543	0.0123456789876543	0.0123456789876543	0.0123456789876543	0.0123456789876543	0.0123456789876543	0.0123456789876543	0.0123456789876543	0.0123456789876543	0.0123456789876543	0.0123456789876543	0.0123456789876543	0.0123456789876543	0.0123456789876543
1913.39104820154	2	1	1	0	0	0	0	0	0	0	0	1	1	0	0	0	0	0	0	0	0	0	0	0	0	0	0	0	0	0	0	0	0	0	0	0	0	0	0	0	0	0	0	0	0	0	0	0	0
1904.03171613475	2	1	1	0	0	0	0	0	0	0	0	1	2	0	0	0	0	0	0	0	0	0	0	0	0	0	0	0	0	0	0	0	0	0	0	0	0	0	0	0	0	0	0	0	0	0	0	0	0
2095.29336593384	2	2	1	0	0	0	0	0	0	0	1	0	3	0	0	0	0	0	0	0	0	0	0	0	0	0	0	0	0	0	0	0	0	0	0	0	0	0	0	0	0	0	0	0	0	0	0	0	0
2113.91047261909	2	2	1	0	0	0	0	0	0	0	1	0	4	0	0	0	0	0	0	0	0	0	0	0	0	0	0	0	0	0	0	0	0	0	0	0	0	0	0	0	0	0	0	0	0	0	0	0	0
2020.78609443092	2	3	1	0	0	0	0	0	0	1	0	0	5	0	0	0	0	0	0	0	0	0	0	0	0	0	0	0	0	0	0	0	0	0	0	0	0	0	0	0	0	0	0	0	0	0	0	0	0
1843.88951466161	2	3	1	0	0	0	0	0	0	1	0	0	6	0	0	0	0	0	0	0	0	0	0	0	0	0	0	0	0	0	0	0	0	0	0	0	0	0	0	0	0	0	0	0	0	0	0	0	0
1733.46617520673	2	4	1	0	0	0	0	0	1	0	0	0	7	0	0	0	0	0	0	0	0	0	0	0	0	0	0	0	0	0	0	0	0	0	0	0	0	0	0	0	0	0	0	0	0	0	0	0	0
1885.80823737973	2	4	1	0	0	0	0	0	1	0	0	0	8	0	0	0	0	0	0	0	0	0	0	0	0	0	0	0	0	0	0	0	0	0	0	0	0	0	0	0	0	0	0	0	0	0	0	0	0
1691.27755316591	2	5	1	0	0	0	0	1	0	0	0	0	9	0	0	0	0	0	0	0	0	0	0	0	0	0	0	0	0	0	0	0	0	0	0	0	0	0	0	0	0	0	0	0	0	0	0	0	0
1724.39641677622	2	5	1	0	0	0	0	1	0	0	0	0	10	0	0	0	0	0	0	0	0	0	0	0	0	0	0	0	0	0	0	0	0	0	0	0	0	0	0	0	0	0	0	0	0	0	0	0	0
2286.97637546158	2	6	1	0	0	0	1	0	0	0	0	0	11	0	0	0	0	0	0	0	0	0	0	0	0	0	0	0	0	0	0	0	0	0	0	0	0	0	0	0	0	0	0	0	0	0	0	0	0
2277.74192733932	2	6	1	0	0	0	1	0	0	0	0	0	12	0	0	0	0	0	0	0	0	0	0	0	0	0	0	0	0	0	0	0	0	0	0	0	0	0	0	0	0	0	0	0	0	0	0	0	0
2726.2880380061	2	7	1	0	0	1	0	0	0	0	0	0	13	0	0	0	0	0	0	0	0	0	0	0	0	0	0	0	0	0	0	0	0	0	0	0	0	0	0	0	0	0	0	0	0	0	0	0	0
2682.49718531965	2	7	1	0	0	1	0	0	0	0	0	0	14	0	0	0	0	0	0	0	0	0	0	0	0	0	0	0	0	0	0	0	0	0	0	0	0	0	0	0	0	0	0	0	0	0	0	0	0
2521.89486854802	2	8	1	0	1	0	0	0	0	0	0	0	15	0	0	0	0	0	0	0	0	0	0	0	0	0	0	0	0	0	0	0	0	0	0	0	0	0	0	0	0	0	0	0	0	0	0	0	0
2337.91163198773	2	8	1	0	1	0	0	0	0	0	0	0	16	0	0	0	0	0	0	0	0	0	0	0	0	0	0	0	0	0	0	0	0	0	0	0	0	0	0	0	0	0	0	0	0	0	0	0	0
2591.72877118695	2	9	1	1	0	0	0	0	0	0	0	0	17	0	0	0	0	0	0	0	0	0	0	0	0	0	0	0	0	0	0	0	0	0	0	0	0	0	0	0	0	0	0	0	0	0	0	0	0
2372.97358138298	2	9	1	1	0	0	0	0	0	0	0	0	18	0	0	0	0	0	0	0	0	0	0	0	0	0	0	0	0	0	0	0	0	0	0	0	0	0	0	0	0	0	0	0	0	0	0	0	0
2279.80358970314	2	10	2	0	0	0	0	0	0	0	0.5	0.5	19	0	0	0	0	0	0	0	0	0	0	0	0	0	0	0	0	0	0	0	0	0	0	0	0	0	0	0	0	0	0	0	0	0	0	0	0
2275.12525893865	2	10	2	0	0	0	0	0	0	0	0.5	0.5	20	0	0	0	0	0	0	0	0	0	0	0	0	0	0	0	0	0	0	0	0	0	0	0	0	0	0	0	0	0	0	0	0	0	0	0	0
1848.89241072153	2	11	2	0	0	0	0	0	0	0.5	0	0.5	21	0	0	0	0	0	0	0	0	0	0	0	0	0	0	0	0	0	0	0	0	0	0	0	0	0	0	0	0	0	0	0	0	0	0	0	0
1969.0979546404	2	11	2	0	0	0	0	0	0	0.5	0	0.5	22	0	0	0	0	0	0	0	0	0	0	0	0	0	0	0	0	0	0	0	0	0	0	0	0	0	0	0	0	0	0	0	0	0	0	0	0
1960.04516386171	2	12	2	0	0	0	0	0	0.5	0	0	0.5	23	0	0	0	0	0	0	0	0	0	0	0	0	0	0	0	0	0	0	0	0	0	0	0	0	0	0	0	0	0	0	0	0	0	0	0	0
1885.75750165018	2	12	2	0	0	0	0	0	0.5	0	0	0.5	24	0	0	0	0	0	0	0	0	0	0	0	0	0	0	0	0	0	0	0	0	0	0	0	0	0	0	0	0	0	0	0	0	0	0	0	0
1621.19398775221	2	13	2	0	0	0	0	0.5	0	0	0	0.5	25	0	0	0	0	0	0	0	0	0	0	0	0	0	0	0	0	0	0	0	0	0	0	0	0	0	0	0	0	0	0	0	0	0	0	0	0
1837.12011050208	2	13	2	0	0	0	0	0.5	0	0	0	0.5	26	0	0	0	0	0	0	0	0	0	0	0	0	0	0	0	0	0	0	0	0	0	0	0	0	0	0	0	0	0	0	0	0	0	0	0	0
2003.82133934253	2	14	2	0	0	0	0.5	0	0	0	0	0.5	27	0	0	0	0	0	0	0	0	0	0	0	0	0	0	0	0	0	0	0	0	0	0	0	0	0	0	0	0	0	0	0	0	0	0	0	0
1887.1609333878	2	14	2	0	0	0	0.5	0	0	0	0	0.5	28	0	0	0	0	0	0	0	0	0	0	0	0	0	0	0	0	0	0	0	0	0	0	0	0	0	0	0	0	0	0	0	0	0	0	0	0
2586.06267610348	2	15	2	0	0	0.5	0	0	0	0	0	0.5	29	0	0	0	0	0	0	0	0	0	0	0	0	0	0	0	0	0	0	0	0	0	0	0	0	0	0	0	0	0	0	0	0	0	0	0	0
2514.69151963975	2	15	2	0	0	0.5	0	0	0	0	0	0.5	30	0	0	0	0	0	0	0	0	0	0	0	0	0	0	0	0	0	0	0	0	0	0	0	0	0	0	0	0	0	0	0	0	0	0	0	0
2223.72047750358	2	16	2	0	0.5	0	0	0	0	0	0	0.5	31	0	0	0	0	0	0	0	0	0	0	0	0	0	0	0	0	0	0	0	0	0	0	0	0	0	0	0	0	0	0	0	0	0	0	0	0
2066.58421957324	2	16	2	0	0.5	0	0	0	0	0	0	0.5	32	0	0	0	0	0	0	0	0	0	0	0	0	0	0	0	0	0	0	0	0	0	0	0	0	0	0	0	0	0	0	0	0	0	0	0	0
2045.86924488062	2	17	2	0.5	0	0	0	0	0	0	0	0.5	33	0	0	0	0	0	0	0	0	0	0	0	0	0	0	0	0	0	0	0	0	0	0	0	0	0	0	0	0	0	0	0	0	0	0	0	0
2065.79074741076	2	17	2	0.5	0	0	0	0	0	0	0	0.5	34	0	0	0	0	0	0	0	0	0	0	0	0	0	0	0	0	0	0	0	0	0	0	0	0	0	0	0	0	0	0	0	0	0	0	0	0
1708.40333404532	2	18	2	0	0	0	0	0	0	0.5	0.5	0	35	0	0	0	0	0	0	0	0	0	0	0	0	0	0	0	0	0	0	0	0	0	0	0	0	0	0	0	0	0	0	0	0	0	0	0	0
1574.5524175803	2	18	2	0	0	0	0	0	0	0.5	0.5	0	36	0	0	0	0	0	0	0	0	0	0	0	0	0	0	0	0	0	0	0	0	0	0	0	0	0	0	0	0	0	0	0	0	0	0	0	0
2050.39754974348	2	19	2	0	0	0	0	0	0.5	0	0.5	0	37	0	0	0	0	0	0	0	0	0	0	0	0	0	0	0	0	0	0	0	0	0	0	0	0	0	0	0	0	0	0	0	0	0	0	0	0
1905.10282832516	2	19	2	0	0	0	0	0	0.5	0	0.5	0	38	0	0	0	0	0	0	0	0	0	0	0	0	0	0	0	0	0	0	0	0	0	0	0	0	0	0	0	0	0	0	0	0	0	0	0	0
2213.31718498623	2	20	2	0	0	0	0	0.5	0	0	0.5	0	39	0	0	0	0	0	0	0	0	0	0	0	0	0	0	0	0	0	0	0	0	0	0	0	0	0	0	0	0	0	0	0	0	0	0	0	0
2166.15014442184	2	20	2	0	0	0	0	0.5	0	0	0.5	0	40	0	0	0	0	0	0	0	0	0	0	0	0	0	0	0	0	0	0	0	0	0	0	0	0	0	0	0	0	0	0	0	0	0	0	0	0
1928.7943542155	2	21	2	0	0	0	0.5	0	0	0	0.5	0	41	0	0	0	0	0	0	0	0	0	0	0	0	0	0	0	0	0	0	0	0	0	0	0	0	0	0	0	0	0	0	0	0	0	0	0	0
1943.29155670654	2	21	2	0	0	0	0.5	0	0	0	0.5	0	42	0	0	0	0	0	0	0	0	0	0	0	0	0	0	0	0	0	0	0	0	0	0	0	0	0	0	0	0	0	0	0	0	0	0	0	0
2022.68081537828	2	22	2	0	0	0.5	0	0	0	0	0.5	0	43	0	0	0	0	0	0	0	0	0	0	0	0	0	0	0	0	0	0	0	0	0	0	0	0	0	0	0	0	0	0	0	0	0	0	0	0
2233.8944371486	2	22	2	0	0	0.5	0	0	0	0	0.5	0	44	0	0	0	0	0	0	0	0	0	0	0	0	0	0	0	0	0	0	0	0	0	0	0	0	0	0	0	0	0	0	0	0	0	0	0	0
2045.1227448695	2	23	2	0	0.5	0	0	0	0	0	0.5	0	45	0	0	0	0	0	0	0	0	0	0	0	0	0	0	0	0	0	0	0	0	0	0	0	0	0	0	0	0	0	0	0	0	0	0	0	0
1780.74756581642	2	23	2	0	0.5	0	0	0	0	0	0.5	0	46	0	0	0	0	0	0	0	0	0	0	0	0	0	0	0	0	0	0	0	0	0	0	0	0	0	0	0	0	0	0	0	0	0	0	0	0
1877.57746171386	2	24	2	0.5	0	0	0	0	0	0	0.5	0	47	0	0	0	0	0	0	0	0	0	0	0	0	0	0	0	0	0	0	0	0	0	0	0	0	0	0	0	0	0	0	0	0	0	0	0	0
1933.93960395884	2	24	2	0.5	0	0	0	0	0	0	0.5	0	48	0	0	0	0	0	0	0	0	0	0	0	0	0	0	0	0	0	0	0	0	0	0	0	0	0	0	0	0	0	0	0	0	0	0	0	0
2131.05445612354	2	25	2	0	0	0	0	0	0.5	0.5	0	0	49	0	0	0	0	0	0	0	0	0	0	0	0	0	0	0	0	0	0	0	0	0	0	0	0	0	0	0	0	0	0	0	0	0	0	0	0
2086.07380323867	2	25	2	0	0	0	0	0	0.5	0.5	0	0	50	0	0	0	0	0	0	0	0	0	0	0	0	0	0	0	0	0	0	0	0	0	0	0	0	0	0	0	0	0	0	0	0	0	0	0	0
1255.37464479473	2	26	2	0	0	0	0	0.5	0	0.5	0	0	51	0	0	0	0	0	0	0	0	0	0	0	0	0	0	0	0	0	0	0	0	0	0	0	0	0	0	0	0	0	0	0	0	0	0	0	0
1378.58821347262	2	26	2	0	0	0	0	0.5	0	0.5	0	0	52	0	0	0	0	0	0	0	0	0	0	0	0	0	0	0	0	0	0	0	0	0	0	0	0	0	0	0	0	0	0	0	0	0	0	0	0
1683.20929564068	2	27	2	0	0	0	0.5	0	0	0.5	0	0	53	0	0	0	0	0	0	0	0	0	0	0	0	0	0	0	0	0	0	0	0	0	0	0	0	0	0	0	0	0	0	0	0	0	0	0	0
1862.01692119063	2	27	2	0	0	0	0.5	0	0	0.5	0	0	54	0	0	0	0	0	0	0	0	0	0	0	0	0	0	0	0	0	0	0	0	0	0	0	0	0	0	0	0	0	0	0	0	0	0	0	0
2289.62908604995	2	28	2	0	0	0.5	0	0	0	0.5	0	0	55	0	0	0	0	0	0	0	0	0	0	0	0	0	0	0	0	0	0	0	0	0	0	0	0	0	0	0	0	0	0	0	0	0	0	0	0
2392.62591099766	2	28	2	0	0	0.5	0	0	0	0.5	0	0	56	0	0	0	0	0	0	0	0	0	0	0	0	0	0	0	0	0	0	0	0	0	0	0	0	0	0	0	0	0	0	0	0	0	0	0	0
2384.3248110934	2	29	2	0	0.5	0	0	0	0	0.5	0	0	57	0	0	0	0	0	0	0	0	0	0	0	0	0	0	0	0	0	0	0	0	0	0	0	0	0	0	0	0	0	0	0	0	0	0	0	0
2274.50086490528	2	29	2	0	0.5	0	0	0	0	0.5	0	0	58	0	0	0	0	0	0	0	0	0	0	0	0	0	0	0	0	0	0	0	0	0	0	0	0	0	0	0	0	0	0	0	0	0	0	0	0
2163.94655058687	2	30	2	0.5	0	0	0	0	0	0.5	0	0	59	0	0	0	0	0	0	0	0	0	0	0	0	0	0	0	0	0	0	0	0	0	0	0	0	0	0	0	0	0	0	0	0	0	0	0	0
2031.83865857793	2	30	2	0.5	0	0	0	0	0	0.5	0	0	60	0	0	0	0	0	0	0	0	0	0	0	0	0	0	0	0	0	0	0	0	0	0	0	0	0	0	0	0	0	0	0	0	0	0	0	0
2080.13783172993	2	31	2	0	0	0	0	0.5	0.5	0	0	0	61	0	0	0	0	0	0	0	0	0	0	0	0	0	0	0	0	0	0	0	0	0	0	0	0	0	0	0	0	0	0	0	0	0	0	0	0
1967.67666953606	2	31	2	0	0	0	0	0.5	0.5	0	0	0	62	0	0	0	0	0	0	0	0	0	0	0	0	0	0	0	0	0	0	0	0	0	0	0	0	0	0	0	0	0	0	0	0	0	0	0	0
1650.84009066358	2	32	2	0	0	0	0.5	0	0.5	0	0	0	63	0	0	0	0	0	0	0	0	0	0	0	0	0	0	0	0	0	0	0	0	0	0	0	0	0	0	0	0	0	0	0	0	0	0	0	0
1885.1203387934	2	32	2	0	0	0	0.5	0	0.5	0	0	0	64	0	0	0	0	0	0	0	0	0	0	0	0	0	0	0	0	0	0	0	0	0	0	0	0	0	0	0	0	0	0	0	0	0	0	0	0
1648.40223644189	2	33	2	0	0	0.5	0	0	0.5	0	0	0	65	0	0	0	0	0	0	0	0	0	0	0	0	0	0	0	0	0	0	0	0	0	0	0	0	0	0	0	0	0	0	0	0	0	0	0	0
1687.41082648628	2	33	2	0	0	0.5	0	0	0.5	0	0	0	66	0	0	0	0	0	0	0	0	0	0	0	0	0	0	0	0	0	0	0	0	0	0	0	0	0	0	0	0	0	0	0	0	0	0	0	0
2628.22174038548	2	34	2	0	0.5	0	0	0	0.5	0	0	0	67	0	0	0	0	0	0	0	0	0	0	0	0	0	0	0	0	0	0	0	0	0	0	0	0	0	0	0	0	0	0	0	0	0	0	0	0
2489.26084640387	2	34	2	0	0.5	0	0	0	0.5	0	0	0	68	0	0	0	0	0	0	0	0	0	0	0	0	0	0	0	0	0	0	0	0	0	0	0	0	0	0	0	0	0	0	0	0	0	0	0	0
1978.29833485569	2	35	2	0.5	0	0	0	0	0.5	0	0	0	69	0	0	0	0	0	0	0	0	0	0	0	0	0	0	0	0	0	0	0	0	0	0	0	0	0	0	0	0	0	0	0	0	0	0	0	0
1946.67197392251	2	35	2	0.5	0	0	0	0	0.5	0	0	0	70	0	0	0	0	0	0	0	0	0	0	0	0	0	0	0	0	0	0	0	0	0	0	0	0	0	0	0	0	0	0	0	0	0	0	0	0
1719.38843216894	2	36	2	0	0	0	0.5	0.5	0	0	0	0	71	0	0	0	0	0	0	0	0	0	0	0	0	0	0	0	0	0	0	0	0	0	0	0	0	0	0	0	0	0	0	0	0	0	0	0	0
1917.56682586174	2	36	2	0	0	0	0.5	0.5	0	0	0	0	72	0	0	0	0	0	0	0	0	0	0	0	0	0	0	0	0	0	0	0	0	0	0	0	0	0	0	0	0	0	0	0	0	0	0	0	0
2265.74416879952	2	37	2	0	0	0.5	0	0.5	0	0	0	0	73	0	0	0	0	0	0	0	0	0	0	0	0	0	0	0	0	0	0	0	0	0	0	0	0	0	0	0	0	0	0	0	0	0	0	0	0
2454.29360976368	2	37	2	0	0	0.5	0	0.5	0	0	0	0	74	0	0	0	0	0	0	0	0	0	0	0	0	0	0	0	0	0	0	0	0	0	0	0	0	0	0	0	0	0	0	0	0	0	0	0	0
2301.57379115053	2	38	2	0	0.5	0	0	0.5	0	0	0	0	75	0	0	0	0	0	0	0	0	0	0	0	0	0	0	0	0	0	0	0	0	0	0	0	0	0	0	0	0	0	0	0	0	0	0	0	0
2386.03344443346	2	38	2	0	0.5	0	0	0.5	0	0	0	0	76	0	0	0	0	0	0	0	0	0	0	0	0	0	0	0	0	0	0	0	0	0	0	0	0	0	0	0	0	0	0	0	0	0	0	0	0
2229.56587896532	2	39	2	0.5	0	0	0	0.5	0	0	0	0	77	0	0	0	0	0	0	0	0	0	0	0	0	0	0	0	0	0	0	0	0	0	0	0	0	0	0	0	0	0	0	0	0	0	0	0	0
2230.1114495989	2	39	2	0.5	0	0	0	0.5	0	0	0	0	78	0	0	0	0	0	0	0	0	0	0	0	0	0	0	0	0	0	0	0	0	0	0	0	0	0	0	0	0	0	0	0	0	0	0	0	0
3014.64298387867	2	40	2	0	0	0.5	0.5	0	0	0	0	0	79	0	0	0	0	0	0	0	0	0	0	0	0	0	0	0	0	0	0	0	0	0	0	0	0	0	0	0	0	0	0	0	0	0	0	0	0
2729.31340352915	2	40	2	0	0	0.5	0.5	0	0	0	0	0	80	0	0	0	0	0	0	0	0	0	0	0	0	0	0	0	0	0	0	0	0	0	0	0	0	0	0	0	0	0	0	0	0	0	0	0	0
2304.72492463402	2	41	2	0	0.5	0	0.5	0	0	0	0	0	81	0	0	0	0	0	0	0	0	0	0	0	0	0	0	0	0	0	0	0	0	0	0	0	0	0	0	0	0	0	0	0	0	0	0	0	0
2191.20380562601	2	41	2	0	0.5	0	0.5	0	0	0	0	0	82	0	0	0	0	0	0	0	0	0	0	0	0	0	0	0	0	0	0	0	0	0	0	0	0	0	0	0	0	0	0	0	0	0	0	0	0
2114.79631508242	2	42	2	0.5	0	0	0.5	0	0	0	0	0	83	0	0	0	0	0	0	0	0	0	0	0	0	0	0	0	0	0	0	0	0	0	0	0	0	0	0	0	0	0	0	0	0	0	0	0	0
1930.04576764912	2	42	2	0.5	0	0	0.5	0	0	0	0	0	84	0	0	0	0	0	0	0	0	0	0	0	0	0	0	0	0	0	0	0	0	0	0	0	0	0	0	0	0	0	0	0	0	0	0	0	0
2297.01971841955	2	43	2	0	0.5	0.5	0	0	0	0	0	0	85	0	0	0	0	0	0	0	0	0	0	0	0	0	0	0	0	0	0	0	0	0	0	0	0	0	0	0	0	0	0	0	0	0	0	0	0
2255.66495151507	2	43	2	0	0.5	0.5	0	0	0	0	0	0	86	0	0	0	0	0	0	0	0	0	0	0	0	0	0	0	0	0	0	0	0	0	0	0	0	0	0	0	0	0	0	0	0	0	0	0	0
2473.41760528621	2	44	2	0.5	0	0.5	0	0	0	0	0	0	87	0	0	0	0	0	0	0	0	0	0	0	0	0	0	0	0	0	0	0	0	0	0	0	0	0	0	0	0	0	0	0	0	0	0	0	0
2579.50584402101	2	44	2	0.5	0	0.5	0	0	0	0	0	0	88	0	0	0	0	0	0	0	0	0	0	0	0	0	0	0	0	0	0	0	0	0	0	0	0	0	0	0	0	0	0	0	0	0	0	0	0
2341.39328244558	2	45	2	0.5	0.5	0	0	0	0	0	0	0	89	0	0	0	0	0	0	0	0	0	0	0	0	0	0	0	0	0	0	0	0	0	0	0	0	0	0	0	0	0	0	0	0	0	0	0	0
2198.10773610636	2	45	2	0.5	0.5	0	0	0	0	0	0	0	90	0	0	0	0	0	0	0	0	0	0	0	0	0	0	0	0	0	0	0	0	0	0	0	0	0	0	0	0	0	0	0	0	0	0	0	0
2055.68921078033	2	46	3	0	0	0	0.333333333	0	0	0	0.333333333	0.333333333	91	0	0	0	0	0	0	0	0	0	0	0	0	0	0	0	0	0	0	0	0	0	0	0	0	0	0	0	0	0	0	0	0	0	0	0	0
1940.53661079988	2	46	3	0	0	0	0.333333333	0	0	0	0.333333333	0.333333333	92	0	0	0	0	0	0	0	0	0	0	0	0	0	0	0	0	0	0	0	0	0	0	0	0	0	0	0	0	0	0	0	0	0	0	0	0
2266.28391930238	2	47	3	0	0.333333333	0	0	0	0	0	0.333333333	0.333333333	93	0	0	0	0	0	0	0	0	0	0	0	0	0	0	0	0	0	0	0	0	0	0	0	0	0	0	0	0	0	0	0	0	0	0	0	0
2226.20626476388	2	47	3	0	0.333333333	0	0	0	0	0	0.333333333	0.333333333	94	0	0	0	0	0	0	0	0	0	0	0	0	0	0	0	0	0	0	0	0	0	0	0	0	0	0	0	0	0	0	0	0	0	0	0	0
1920.48243360443	2	48	3	0	0	0	0	0	0.333333333	0.333333333	0	0.333333333	95	0	0	0	0	0	0	0	0	0	0	0	0	0	0	0	0	0	0	0	0	0	0	0	0	0	0	0	0	0	0	0	0	0	0	0	0
2094.7855656493	2	48	3	0	0	0	0	0	0.333333333	0.333333333	0	0.333333333	96	0	0	0	0	0	0	0	0	0	0	0	0	0	0	0	0	0	0	0	0	0	0	0	0	0	0	0	0	0	0	0	0	0	0	0	0
1792.62655009813	2	49	3	0	0	0	0.333333333	0	0	0.333333333	0	0.333333333	97	0	0	0	0	0	0	0	0	0	0	0	0	0	0	0	0	0	0	0	0	0	0	0	0	0	0	0	0	0	0	0	0	0	0	0	0
1904.74938121831	2	49	3	0	0	0	0.333333333	0	0	0.333333333	0	0.333333333	98	0	0	0	0	0	0	0	0	0	0	0	0	0	0	0	0	0	0	0	0	0	0	0	0	0	0	0	0	0	0	0	0	0	0	0	0
1854.84447797619	2	50	3	0.333333333	0	0	0	0	0.333333333	0	0	0.333333333	99	0	0	0	0	0	0	0	0	0	0	0	0	0	0	0	0	0	0	0	0	0	0	0	0	0	0	0	0	0	0	0	0	0	0	0	0
1924.9808056108	2	50	3	0.333333333	0	0	0	0	0.333333333	0	0	0.333333333	100	0	0	0	0	0	0	0	0	0	0	0	0	0	0	0	0	0	0	0	0	0	0	0	0	0	0	0	0	0	0	0	0	0	0	0	0
2265.70311644143	2	51	3	0	0	0.333333333	0	0.333333333	0	0	0	0.333333333	101	0	0	0	0	0	0	0	0	0	0	0	0	0	0	0	0	0	0	0	0	0	0	0	0	0	0	0	0	0	0	0	0	0	0	0	0
2134.80305139071	2	51	3	0	0	0.333333333	0	0.333333333	0	0	0	0.333333333	102	0	0	0	0	0	0	0	0	0	0	0	0	0	0	0	0	0	0	0	0	0	0	0	0	0	0	0	0	0	0	0	0	0	0	0	0
2132.69555199968	2	52	3	0	0.333333333	0	0	0.333333333	0	0	0	0.333333333	103	0	0	0	0	0	0	0	0	0	0	0	0	0	0	0	0	0	0	0	0	0	0	0	0	0	0	0	0	0	0	0	0	0	0	0	0
2199.51917315486	2	52	3	0	0.333333333	0	0	0.333333333	0	0	0	0.333333333	104	0	0	0	0	0	0	0	0	0	0	0	0	0	0	0	0	0	0	0	0	0	0	0	0	0	0	0	0	0	0	0	0	0	0	0	0
2389.42092755961	2	53	3	0.333333333	0	0.333333333	0	0	0	0	0	0.333333333	105	0	0	0	0	0	0	0	0	0	0	0	0	0	0	0	0	0	0	0	0	0	0	0	0	0	0	0	0	0	0	0	0	0	0	0	0
2380.43876319537	2	53	3	0.333333333	0	0.333333333	0	0	0	0	0	0.333333333	106	0	0	0	0	0	0	0	0	0	0	0	0	0	0	0	0	0	0	0	0	0	0	0	0	0	0	0	0	0	0	0	0	0	0	0	0
1741.16587747721	2	54	3	0	0	0	0	0	0.333333333	0.333333333	0.333333333	0	107	0	0	0	0	0	0	0	0	0	0	0	0	0	0	0	0	0	0	0	0	0	0	0	0	0	0	0	0	0	0	0	0	0	0	0	0
1910.71368152798	2	54	3	0	0	0	0	0	0.333333333	0.333333333	0.333333333	0	108	0	0	0	0	0	0	0	0	0	0	0	0	0	0	0	0	0	0	0	0	0	0	0	0	0	0	0	0	0	0	0	0	0	0	0	0
1977.36882273436	2	55	3	0	0	0.333333333	0	0	0	0.333333333	0.333333333	0	109	0	0	0	0	0	0	0	0	0	0	0	0	0	0	0	0	0	0	0	0	0	0	0	0	0	0	0	0	0	0	0	0	0	0	0	0
1967.02938431684	2	55	3	0	0	0.333333333	0	0	0	0.333333333	0.333333333	0	110	0	0	0	0	0	0	0	0	0	0	0	0	0	0	0	0	0	0	0	0	0	0	0	0	0	0	0	0	0	0	0	0	0	0	0	0
2096.50608310862	2	56	3	0	0.333333333	0	0	0	0.333333333	0	0.333333333	0	111	0	0	0	0	0	0	0	0	0	0	0	0	0	0	0	0	0	0	0	0	0	0	0	0	0	0	0	0	0	0	0	0	0	0	0	0
2162.64538013631	2	56	3	0	0.333333333	0	0	0	0.333333333	0	0.333333333	0	112	0	0	0	0	0	0	0	0	0	0	0	0	0	0	0	0	0	0	0	0	0	0	0	0	0	0	0	0	0	0	0	0	0	0	0	0
1990.02512816223	2	57	3	0	0	0	0.333333333	0.333333333	0	0	0.333333333	0	113	0	0	0	0	0	0	0	0	0	0	0	0	0	0	0	0	0	0	0	0	0	0	0	0	0	0	0	0	0	0	0	0	0	0	0	0
1958.03600762324	2	57	3	0	0	0	0.333333333	0.333333333	0	0	0.333333333	0	114	0	0	0	0	0	0	0	0	0	0	0	0	0	0	0	0	0	0	0	0	0	0	0	0	0	0	0	0	0	0	0	0	0	0	0	0
2132.07459828552	2	58	3	0.333333333	0	0	0	0.333333333	0	0	0.333333333	0	115	0	0	0	0	0	0	0	0	0	0	0	0	0	0	0	0	0	0	0	0	0	0	0	0	0	0	0	0	0	0	0	0	0	0	0	0
2046.79850828211	2	58	3	0.333333333	0	0	0	0.333333333	0	0	0.333333333	0	116	0	0	0	0	0	0	0	0	0	0	0	0	0	0	0	0	0	0	0	0	0	0	0	0	0	0	0	0	0	0	0	0	0	0	0	0
2247.40289054368	2	59	3	0.333333333	0	0.333333333	0	0	0	0	0.333333333	0	117	0	0	0	0	0	0	0	0	0	0	0	0	0	0	0	0	0	0	0	0	0	0	0	0	0	0	0	0	0	0	0	0	0	0	0	0
2159.74845492549	2	59	3	0.333333333	0	0.333333333	0	0	0	0	0.333333333	0	118	0	0	0	0	0	0	0	0	0	0	0	0	0	0	0	0	0	0	0	0	0	0	0	0	0	0	0	0	0	0	0	0	0	0	0	0
1625.01356424704	2	60	3	0	0	0	0.333333333	0.333333333	0	0.333333333	0	0	119	0	0	0	0	0	0	0	0	0	0	0	0	0	0	0	0	0	0	0	0	0	0	0	0	0	0	0	0	0	0	0	0	0	0	0	0
1469.72535041508	2	60	3	0	0	0	0.333333333	0.333333333	0	0.333333333	0	0	120	0	0	0	0	0	0	0	0	0	0	0	0	0	0	0	0	0	0	0	0	0	0	0	0	0	0	0	0	0	0	0	0	0	0	0	0
1913.42589196205	2	61	3	0.333333333	0	0	0	0.333333333	0	0.333333333	0	0	121	0	0	0	0	0	0	0	0	0	0	0	0	0	0	0	0	0	0	0	0	0	0	0	0	0	0	0	0	0	0	0	0	0	0	0	0
1838.27591603034	2	61	3	0.333333333	0	0	0	0.333333333	0	0.333333333	0	0	122	0	0	0	0	0	0	0	0	0	0	0	0	0	0	0	0	0	0	0	0	0	0	0	0	0	0	0	0	0	0	0	0	0	0	0	0
2457.17076678851	2	62	3	0	0.333333333	0.333333333	0	0	0	0.333333333	0	0	123	0	0	0	0	0	0	0	0	0	0	0	0	0	0	0	0	0	0	0	0	0	0	0	0	0	0	0	0	0	0	0	0	0	0	0	0
2212.98514516543	2	62	3	0	0.333333333	0.333333333	0	0	0	0.333333333	0	0	124	0	0	0	0	0	0	0	0	0	0	0	0	0	0	0	0	0	0	0	0	0	0	0	0	0	0	0	0	0	0	0	0	0	0	0	0
2350.5638231561	2	63	3	0.333333333	0.333333333	0	0	0	0	0.333333333	0	0	125	0	0	0	0	0	0	0	0	0	0	0	0	0	0	0	0	0	0	0	0	0	0	0	0	0	0	0	0	0	0	0	0	0	0	0	0
2348.92178867925	2	63	3	0.333333333	0.333333333	0	0	0	0	0.333333333	0	0	126	0	0	0	0	0	0	0	0	0	0	0	0	0	0	0	0	0	0	0	0	0	0	0	0	0	0	0	0	0	0	0	0	0	0	0	0
2000.22449909624	2	64	3	0	0	0.333333333	0	0.333333333	0.333333333	0	0	0	127	0	0	0	0	0	0	0	0	0	0	0	0	0	0	0	0	0	0	0	0	0	0	0	0	0	0	0	0	0	0	0	0	0	0	0	0
2107.01000718189	2	64	3	0	0	0.333333333	0	0.333333333	0.333333333	0	0	0	128	0	0	0	0	0	0	0	0	0	0	0	0	0	0	0	0	0	0	0	0	0	0	0	0	0	0	0	0	0	0	0	0	0	0	0	0
2439.39979965902	2	65	3	0	0.333333333	0	0	0.333333333	0.333333333	0	0	0	129	0	0	0	0	0	0	0	0	0	0	0	0	0	0	0	0	0	0	0	0	0	0	0	0	0	0	0	0	0	0	0	0	0	0	0	0
2460.24033821772	2	65	3	0	0.333333333	0	0	0.333333333	0.333333333	0	0	0	130	0	0	0	0	0	0	0	0	0	0	0	0	0	0	0	0	0	0	0	0	0	0	0	0	0	0	0	0	0	0	0	0	0	0	0	0
2161.22997029685	2	66	3	0	0	0.333333333	0.333333333	0	0.333333333	0	0	0	131	0	0	0	0	0	0	0	0	0	0	0	0	0	0	0	0	0	0	0	0	0	0	0	0	0	0	0	0	0	0	0	0	0	0	0	0
2049.93250438657	2	66	3	0	0	0.333333333	0.333333333	0	0.333333333	0	0	0	132	0	0	0	0	0	0	0	0	0	0	0	0	0	0	0	0	0	0	0	0	0	0	0	0	0	0	0	0	0	0	0	0	0	0	0	0
1806.47792148172	2	67	3	0.333333333	0	0	0.333333333	0	0.333333333	0	0	0	133	0	0	0	0	0	0	0	0	0	0	0	0	0	0	0	0	0	0	0	0	0	0	0	0	0	0	0	0	0	0	0	0	0	0	0	0
1981.54924442569	2	67	3	0.333333333	0	0	0.333333333	0	0.333333333	0	0	0	134	0	0	0	0	0	0	0	0	0	0	0	0	0	0	0	0	0	0	0	0	0	0	0	0	0	0	0	0	0	0	0	0	0	0	0	0
2534.42368909051	2	68	3	0	0.333333333	0.333333333	0.333333333	0	0	0	0	0	135	0	0	0	0	0	0	0	0	0	0	0	0	0	0	0	0	0	0	0	0	0	0	0	0	0	0	0	0	0	0	0	0	0	0	0	0
2542.52531150007	2	68	3	0	0.333333333	0.333333333	0.333333333	0	0	0	0	0	136	0	0	0	0	0	0	0	0	0	0	0	0	0	0	0	0	0	0	0	0	0	0	0	0	0	0	0	0	0	0	0	0	0	0	0	0
2267.84708354899	2	69	3	0.333333333	0.333333333	0	0.333333333	0	0	0	0	0	137	0	0	0	0	0	0	0	0	0	0	0	0	0	0	0	0	0	0	0	0	0	0	0	0	0	0	0	0	0	0	0	0	0	0	0	0
2233.84116771087	2	69	3	0.333333333	0.333333333	0	0.333333333	0	0	0	0	0	138	0	0	0	0	0	0	0	0	0	0	0	0	0	0	0	0	0	0	0	0	0	0	0	0	0	0	0	0	0	0	0	0	0	0	0	0
1903.95921171413	2	70	4	0	0.25	0	0	0	0	0.25	0.25	0.25	139	0	0	0	0	0	0	0	0	0	0	0	0	0	0	0	0	0	0	0	0	0	0	0	0	0	0	0	0	0	0	0	0	0	0	0	0
2028.72674836579	2	70	4	0	0.25	0	0	0	0	0.25	0.25	0.25	140	0	0	0	0	0	0	0	0	0	0	0	0	0	0	0	0	0	0	0	0	0	0	0	0	0	0	0	0	0	0	0	0	0	0	0	0
2047.55731427941	2	71	4	0.25	0	0	0	0.25	0	0	0.25	0.25	141	0	0	0	0	0	0	0	0	0	0	0	0	0	0	0	0	0	0	0	0	0	0	0	0	0	0	0	0	0	0	0	0	0	0	0	0
2131.21944133447	2	71	4	0.25	0	0	0	0.25	0	0	0.25	0.25	142	0	0	0	0	0	0	0	0	0	0	0	0	0	0	0	0	0	0	0	0	0	0	0	0	0	0	0	0	0	0	0	0	0	0	0	0
2207.24432733399	2	72	4	0	0.25	0.25	0	0	0	0	0.25	0.25	143	0	0	0	0	0	0	0	0	0	0	0	0	0	0	0	0	0	0	0	0	0	0	0	0	0	0	0	0	0	0	0	0	0	0	0	0
2124.77356237933	2	72	4	0	0.25	0.25	0	0	0	0	0.25	0.25	144	0	0	0	0	0	0	0	0	0	0	0	0	0	0	0	0	0	0	0	0	0	0	0	0	0	0	0	0	0	0	0	0	0	0	0	0
1773.75413623809	2	73	4	0	0	0	0	0.25	0.25	0.25	0	0.25	145	0	0	0	0	0	0	0	0	0	0	0	0	0	0	0	0	0	0	0	0	0	0	0	0	0	0	0	0	0	0	0	0	0	0	0	0
1859.20516374218	2	73	4	0	0	0	0	0.25	0.25	0.25	0	0.25	146	0	0	0	0	0	0	0	0	0	0	0	0	0	0	0	0	0	0	0	0	0	0	0	0	0	0	0	0	0	0	0	0	0	0	0	0
2088.95502253987	2	74	4	0.25	0	0.25	0	0	0	0.25	0	0.25	147	0	0	0	0	0	0	0	0	0	0	0	0	0	0	0	0	0	0	0	0	0	0	0	0	0	0	0	0	0	0	0	0	0	0	0	0
2305.37042059906	2	74	4	0.25	0	0.25	0	0	0	0.25	0	0.25	148	0	0	0	0	0	0	0	0	0	0	0	0	0	0	0	0	0	0	0	0	0	0	0	0	0	0	0	0	0	0	0	0	0	0	0	0
1946.51974306181	2	75	4	0	0	0.25	0.25	0	0.25	0	0	0.25	149	0	0	0	0	0	0	0	0	0	0	0	0	0	0	0	0	0	0	0	0	0	0	0	0	0	0	0	0	0	0	0	0	0	0	0	0
2087.59708612699	2	75	4	0	0	0.25	0.25	0	0.25	0	0	0.25	150	0	0	0	0	0	0	0	0	0	0	0	0	0	0	0	0	0	0	0	0	0	0	0	0	0	0	0	0	0	0	0	0	0	0	0	0
2155.66149726391	2	76	4	0	0.25	0	0.25	0	0.25	0	0	0.25	151	0	0	0	0	0	0	0	0	0	0	0	0	0	0	0	0	0	0	0	0	0	0	0	0	0	0	0	0	0	0	0	0	0	0	0	0
2011.39677723737	2	76	4	0	0.25	0	0.25	0	0.25	0	0	0.25	152	0	0	0	0	0	0	0	0	0	0	0	0	0	0	0	0	0	0	0	0	0	0	0	0	0	0	0	0	0	0	0	0	0	0	0	0
1890.75562666253	2	77	4	0.25	0	0	0.25	0.25	0	0	0	0.25	153	0	0	0	0	0	0	0	0	0	0	0	0	0	0	0	0	0	0	0	0	0	0	0	0	0	0	0	0	0	0	0	0	0	0	0	0
1889.01028675331	2	77	4	0.25	0	0	0.25	0.25	0	0	0	0.25	154	0	0	0	0	0	0	0	0	0	0	0	0	0	0	0	0	0	0	0	0	0	0	0	0	0	0	0	0	0	0	0	0	0	0	0	0
1947.03773570982	2	78	4	0	0	0	0	0.25	0.25	0.25	0.25	0	155	0	0	0	0	0	0	0	0	0	0	0	0	0	0	0	0	0	0	0	0	0	0	0	0	0	0	0	0	0	0	0	0	0	0	0	0
1798.75243752125	2	78	4	0	0	0	0	0.25	0.25	0.25	0.25	0	156	0	0	0	0	0	0	0	0	0	0	0	0	0	0	0	0	0	0	0	0	0	0	0	0	0	0	0	0	0	0	0	0	0	0	0	0
2106.49261759439	2	79	4	0	0	0.25	0.25	0	0	0.25	0.25	0	157	0	0	0	0	0	0	0	0	0	0	0	0	0	0	0	0	0	0	0	0	0	0	0	0	0	0	0	0	0	0	0	0	0	0	0	0
2257.51649957764	2	79	4	0	0	0.25	0.25	0	0	0.25	0.25	0	158	0	0	0	0	0	0	0	0	0	0	0	0	0	0	0	0	0	0	0	0	0	0	0	0	0	0	0	0	0	0	0	0	0	0	0	0
2076.75077580171	2	80	4	0.25	0	0	0.25	0	0.25	0	0.25	0	159	0	0	0	0	0	0	0	0	0	0	0	0	0	0	0	0	0	0	0	0	0	0	0	0	0	0	0	0	0	0	0	0	0	0	0	0
1876.51463131069	2	80	4	0.25	0	0	0.25	0	0.25	0	0.25	0	160	0	0	0	0	0	0	0	0	0	0	0	0	0	0	0	0	0	0	0	0	0	0	0	0	0	0	0	0	0	0	0	0	0	0	0	0
2052.02999891819	2	81	4	0.25	0.25	0	0	0	0.25	0	0.25	0	161	0	0	0	0	0	0	0	0	0	0	0	0	0	0	0	0	0	0	0	0	0	0	0	0	0	0	0	0	0	0	0	0	0	0	0	0
2078.32914254505	2	81	4	0.25	0.25	0	0	0	0.25	0	0.25	0	162	0	0	0	0	0	0	0	0	0	0	0	0	0	0	0	0	0	0	0	0	0	0	0	0	0	0	0	0	0	0	0	0	0	0	0	0
2226.19190349843	2	82	4	0	0	0.25	0.25	0.25	0	0	0.25	0	163	0	0	0	0	0	0	0	0	0	0	0	0	0	0	0	0	0	0	0	0	0	0	0	0	0	0	0	0	0	0	0	0	0	0	0	0
2213.00963289698	2	82	4	0	0	0.25	0.25	0.25	0	0	0.25	0	164	0	0	0	0	0	0	0	0	0	0	0	0	0	0	0	0	0	0	0	0	0	0	0	0	0	0	0	0	0	0	0	0	0	0	0	0
2196.5876100102	2	83	4	0.25	0	0.25	0	0	0.25	0.25	0	0	165	0	0	0	0	0	0	0	0	0	0	0	0	0	0	0	0	0	0	0	0	0	0	0	0	0	0	0	0	0	0	0	0	0	0	0	0
2269.21287050517	2	83	4	0.25	0	0.25	0	0	0.25	0.25	0	0	166	0	0	0	0	0	0	0	0	0	0	0	0	0	0	0	0	0	0	0	0	0	0	0	0	0	0	0	0	0	0	0	0	0	0	0	0
1923.07415812162	2	84	4	0	0.25	0	0.25	0.25	0	0.25	0	0	167	0	0	0	0	0	0	0	0	0	0	0	0	0	0	0	0	0	0	0	0	0	0	0	0	0	0	0	0	0	0	0	0	0	0	0	0
1851.58834193972	2	84	4	0	0.25	0	0.25	0.25	0	0.25	0	0	168	0	0	0	0	0	0	0	0	0	0	0	0	0	0	0	0	0	0	0	0	0	0	0	0	0	0	0	0	0	0	0	0	0	0	0	0
2135.37457172086	2	85	4	0.25	0.25	0	0.25	0	0	0.25	0	0	169	0	0	0	0	0	0	0	0	0	0	0	0	0	0	0	0	0	0	0	0	0	0	0	0	0	0	0	0	0	0	0	0	0	0	0	0
2023.35072282665	2	85	4	0.25	0.25	0	0.25	0	0	0.25	0	0	170	0	0	0	0	0	0	0	0	0	0	0	0	0	0	0	0	0	0	0	0	0	0	0	0	0	0	0	0	0	0	0	0	0	0	0	0
2226.68766496906	2	86	4	0	0.25	0.25	0	0.25	0.25	0	0	0	171	0	0	0	0	0	0	0	0	0	0	0	0	0	0	0	0	0	0	0	0	0	0	0	0	0	0	0	0	0	0	0	0	0	0	0	0
2191.81335472394	2	86	4	0	0.25	0.25	0	0.25	0.25	0	0	0	172	0	0	0	0	0	0	0	0	0	0	0	0	0	0	0	0	0	0	0	0	0	0	0	0	0	0	0	0	0	0	0	0	0	0	0	0
2296.47622266462	2	87	4	0.25	0.25	0.25	0	0.25	0	0	0	0	173	0	0	0	0	0	0	0	0	0	0	0	0	0	0	0	0	0	0	0	0	0	0	0	0	0	0	0	0	0	0	0	0	0	0	0	0
2348.57526968881	2	87	4	0.25	0.25	0.25	0	0.25	0	0	0	0	174	0	0	0	0	0	0	0	0	0	0	0	0	0	0	0	0	0	0	0	0	0	0	0	0	0	0	0	0	0	0	0	0	0	0	0	0
1810.53970401591	2	88	6	0	0	0.166666667	0	0.166666667	0.166666667	0.166666667	0.166666667	0.166666667	175	0	0	0	0	0	0	0	0	0	0	0	0	0	0	0	0	0	0	0	0	0	0	0	0	0	0	0	0	0	0	0	0	0	0	0	0
2082.72836073144	2	88	6	0	0	0.166666667	0	0.166666667	0.166666667	0.166666667	0.166666667	0.166666667	176	0	0	0	0	0	0	0	0	0	0	0	0	0	0	0	0	0	0	0	0	0	0	0	0	0	0	0	0	0	0	0	0	0	0	0	0
2025.14551761128	2	89	6	0.166666667	0.166666667	0	0	0.166666667	0	0.166666667	0.166666667	0.166666667	177	0	0	0	0	0	0	0	0	0	0	0	0	0	0	0	0	0	0	0	0	0	0	0	0	0	0	0	0	0	0	0	0	0	0	0	0
2155.50631826963	2	89	6	0.166666667	0.166666667	0	0	0.166666667	0	0.166666667	0.166666667	0.166666667	178	0	0	0	0	0	0	0	0	0	0	0	0	0	0	0	0	0	0	0	0	0	0	0	0	0	0	0	0	0	0	0	0	0	0	0	0
2251.9426243493	2	90	6	0.166666667	0	0.166666667	0.166666667	0	0	0.166666667	0.166666667	0.166666667	179	0	0	0	0	0	0	0	0	0	0	0	0	0	0	0	0	0	0	0	0	0	0	0	0	0	0	0	0	0	0	0	0	0	0	0	0
1813.92830562138	2	90	6	0.166666667	0	0.166666667	0.166666667	0	0	0.166666667	0.166666667	0.166666667	180	0	0	0	0	0	0	0	0	0	0	0	0	0	0	0	0	0	0	0	0	0	0	0	0	0	0	0	0	0	0	0	0	0	0	0	0
1943.99912199697	2	91	6	0.166666667	0	0	0.166666667	0.166666667	0.166666667	0	0.166666667	0.166666667	181	0	0	0	0	0	0	0	0	0	0	0	0	0	0	0	0	0	0	0	0	0	0	0	0	0	0	0	0	0	0	0	0	0	0	0	0
1948.49940281832	2	91	6	0.166666667	0	0	0.166666667	0.166666667	0.166666667	0	0.166666667	0.166666667	182	0	0	0	0	0	0	0	0	0	0	0	0	0	0	0	0	0	0	0	0	0	0	0	0	0	0	0	0	0	0	0	0	0	0	0	0
2260.27470219488	2	92	6	0	0.166666667	0.166666667	0.166666667	0	0.166666667	0	0.166666667	0.166666667	183	0	0	0	0	0	0	0	0	0	0	0	0	0	0	0	0	0	0	0	0	0	0	0	0	0	0	0	0	0	0	0	0	0	0	0	0
2268.42771920472	2	92	6	0	0.166666667	0.166666667	0.166666667	0	0.166666667	0	0.166666667	0.166666667	184	0	0	0	0	0	0	0	0	0	0	0	0	0	0	0	0	0	0	0	0	0	0	0	0	0	0	0	0	0	0	0	0	0	0	0	0
1949.34649455031	2	93	6	0	0.166666667	0	0.166666667	0.166666667	0.166666667	0.166666667	0	0.166666667	185	0	0	0	0	0	0	0	0	0	0	0	0	0	0	0	0	0	0	0	0	0	0	0	0	0	0	0	0	0	0	0	0	0	0	0	0
2111.49396337717	2	93	6	0	0.166666667	0	0.166666667	0.166666667	0.166666667	0.166666667	0	0.166666667	186	0	0	0	0	0	0	0	0	0	0	0	0	0	0	0	0	0	0	0	0	0	0	0	0	0	0	0	0	0	0	0	0	0	0	0	0
2263.56370617826	2	94	6	0.166666667	0.166666667	0.166666667	0	0	0.166666667	0.166666667	0	0.166666667	187	0	0	0	0	0	0	0	0	0	0	0	0	0	0	0	0	0	0	0	0	0	0	0	0	0	0	0	0	0	0	0	0	0	0	0	0
2354.48619671447	2	94	6	0.166666667	0.166666667	0.166666667	0	0	0.166666667	0.166666667	0	0.166666667	188	0	0	0	0	0	0	0	0	0	0	0	0	0	0	0	0	0	0	0	0	0	0	0	0	0	0	0	0	0	0	0	0	0	0	0	0
2295.43532688259	2	95	6	0.166666667	0.166666667	0.166666667	0.166666667	0.166666667	0	0	0	0.166666667	189	0	0	0	0	0	0	0	0	0	0	0	0	0	0	0	0	0	0	0	0	0	0	0	0	0	0	0	0	0	0	0	0	0	0	0	0
2257.78743826738	2	95	6	0.166666667	0.166666667	0.166666667	0.166666667	0.166666667	0	0	0	0.166666667	190	0	0	0	0	0	0	0	0	0	0	0	0	0	0	0	0	0	0	0	0	0	0	0	0	0	0	0	0	0	0	0	0	0	0	0	0
2028.66206315754	2	96	6	0.166666667	0.166666667	0	0.166666667	0	0.166666667	0.166666667	0.166666667	0	191	0	0	0	0	0	0	0	0	0	0	0	0	0	0	0	0	0	0	0	0	0	0	0	0	0	0	0	0	0	0	0	0	0	0	0	0
1966.08018035581	2	96	6	0.166666667	0.166666667	0	0.166666667	0	0.166666667	0.166666667	0.166666667	0	192	0	0	0	0	0	0	0	0	0	0	0	0	0	0	0	0	0	0	0	0	0	0	0	0	0	0	0	0	0	0	0	0	0	0	0	0
2163.92510534103	2	97	6	0	0.166666667	0.166666667	0.166666667	0.166666667	0	0.166666667	0.166666667	0	193	0	0	0	0	0	0	0	0	0	0	0	0	0	0	0	0	0	0	0	0	0	0	0	0	0	0	0	0	0	0	0	0	0	0	0	0
1878.02975037351	2	97	6	0	0.166666667	0.166666667	0.166666667	0.166666667	0	0.166666667	0.166666667	0	194	0	0	0	0	0	0	0	0	0	0	0	0	0	0	0	0	0	0	0	0	0	0	0	0	0	0	0	0	0	0	0	0	0	0	0	0
2274.45106574044	2	98	6	0.166666667	0.166666667	0.166666667	0	0.166666667	0.166666667	0	0.166666667	0	195	0	0	0	0	0	0	0	0	0	0	0	0	0	0	0	0	0	0	0	0	0	0	0	0	0	0	0	0	0	0	0	0	0	0	0	0
2224.88663262423	2	98	6	0.166666667	0.166666667	0.166666667	0	0.166666667	0.166666667	0	0.166666667	0	196	0	0	0	0	0	0	0	0	0	0	0	0	0	0	0	0	0	0	0	0	0	0	0	0	0	0	0	0	0	0	0	0	0	0	0	0
2243.5803792095	2	99	6	0.166666667	0	0.166666667	0.166666667	0.166666667	0.166666667	0.166666667	0	0	197	0	0	0	0	0	0	0	0	0	0	0	0	0	0	0	0	0	0	0	0	0	0	0	0	0	0	0	0	0	0	0	0	0	0	0	0
1772.51762463528	2	99	6	0.166666667	0	0.166666667	0.166666667	0.166666667	0.166666667	0.166666667	0	0	198	0	0	0	0	0	0	0	0	0	0	0	0	0	0	0	0	0	0	0	0	0	0	0	0	0	0	0	0	0	0	0	0	0	0	0	0
2129.74857252753	2	100	9	0.111111111	0.111111111	0.111111111	0.111111111	0.111111111	0.111111111	0.111111111	0.111111111	0.111111111	199	0	0	0	0	0	0	0	0	0	0	0	0	0	0	0	0	0	0	0	0	0	0	0	0	0	0	0	0	0	0	0	0	0	0	0	0
2137.05663695169	2	100	9	0.111111111	0.111111111	0.111111111	0.111111111	0.111111111	0.111111111	0.111111111	0.111111111	0.111111111	200	0	0	0	0	0	0	0	0	0	0	0	0	0	0	0	0	0	0	0	0	0	0	0	0	0	0	0	0	0	0	0	0	0	0	0	0
2079.31763720416	2	100	9	0.111111111	0.111111111	0.111111111	0.111111111	0.111111111	0.111111111	0.111111111	0.111111111	0.111111111	201	0	0	0	0	0	0	0	0	0	0	0	0	0	0	0	0	0	0	0	0	0	0	0	0	0	0	0	0	0	0	0	0	0	0	0	0
2116.46753916358	2	100	9	0.111111111	0.111111111	0.111111111	0.111111111	0.111111111	0.111111111	0.111111111	0.111111111	0.111111111	202	0	0	0	0	0	0	0	0	0	0	0	0	0	0	0	0	0	0	0	0	0	0	0	0	0	0	0	0	0	0	0	0	0	0	0	0
2292.33608859424	2	100	9	0.111111111	0.111111111	0.111111111	0.111111111	0.111111111	0.111111111	0.111111111	0.111111111	0.111111111	203	0	0	0	0	0	0	0	0	0	0	0	0	0	0	0	0	0	0	0	0	0	0	0	0	0	0	0	0	0	0	0	0	0	0	0	0
1948.98560221808	2	100	9	0.111111111	0.111111111	0.111111111	0.111111111	0.111111111	0.111111111	0.111111111	0.111111111	0.111111111	204	0	0	0	0	0	0	0	0	0	0	0	0	0	0	0	0	0	0	0	0	0	0	0	0	0	0	0	0	0	0	0	0	0	0	0	0
2065.35379065746	2	100	9	0.111111111	0.111111111	0.111111111	0.111111111	0.111111111	0.111111111	0.111111111	0.111111111	0.111111111	205	0	0	0	0	0	0	0	0	0	0	0	0	0	0	0	0	0	0	0	0	0	0	0	0	0	0	0	0	0	0	0	0	0	0	0	0
2083.5790000254	2	100	9	0.111111111	0.111111111	0.111111111	0.111111111	0.111111111	0.111111111	0.111111111	0.111111111	0.111111111	206	0	0	0	0	0	0	0	0	0	0	0	0	0	0	0	0	0	0	0	0	0	0	0	0	0	0	0	0	0	0	0	0	0	0	0	0
1924.0884801336	3	1	1	0	0	0	0	0	0	0	0	1	1	0	0	0	0	0	0	0	0	0	0	0	0	0	0	0	0	0	0	0	0	0	0	0	0	0	0	0	0	0	0	0	0	0	0	0	0
1754.67119953756	3	1	1	0	0	0	0	0	0	0	0	1	2	0	0	0	0	0	0	0	0	0	0	0	0	0	0	0	0	0	0	0	0	0	0	0	0	0	0	0	0	0	0	0	0	0	0	0	0
1653.71161857424	3	2	1	0	0	0	0	0	0	0	1	0	3	0	0	0	0	0	0	0	0	0	0	0	0	0	0	0	0	0	0	0	0	0	0	0	0	0	0	0	0	0	0	0	0	0	0	0	0
1743.97575151296	3	2	1	0	0	0	0	0	0	0	1	0	4	0	0	0	0	0	0	0	0	0	0	0	0	0	0	0	0	0	0	0	0	0	0	0	0	0	0	0	0	0	0	0	0	0	0	0	0
1647.52860291599	3	3	1	0	0	0	0	0	0	1	0	0	5	0	0	0	0	0	0	0	0	0	0	0	0	0	0	0	0	0	0	0	0	0	0	0	0	0	0	0	0	0	0	0	0	0	0	0	0
1606.24178891902	3	3	1	0	0	0	0	0	0	1	0	0	6	0	0	0	0	0	0	0	0	0	0	0	0	0	0	0	0	0	0	0	0	0	0	0	0	0	0	0	0	0	0	0	0	0	0	0	0
1870.72452278083	3	4	1	0	0	0	0	0	1	0	0	0	7	0	0	0	0	0	0	0	0	0	0	0	0	0	0	0	0	0	0	0	0	0	0	0	0	0	0	0	0	0	0	0	0	0	0	0	0
1932.56804594859	3	4	1	0	0	0	0	0	1	0	0	0	8	0	0	0	0	0	0	0	0	0	0	0	0	0	0	0	0	0	0	0	0	0	0	0	0	0	0	0	0	0	0	0	0	0	0	0	0
1661.97331532691	3	5	1	0	0	0	0	1	0	0	0	0	9	0	0	0	0	0	0	0	0	0	0	0	0	0	0	0	0	0	0	0	0	0	0	0	0	0	0	0	0	0	0	0	0	0	0	0	0
1624.8624535372	3	5	1	0	0	0	0	1	0	0	0	0	10	0	0	0	0	0	0	0	0	0	0	0	0	0	0	0	0	0	0	0	0	0	0	0	0	0	0	0	0	0	0	0	0	0	0	0	0
1596.02631264296	3	6	1	0	0	0	1	0	0	0	0	0	11	0	0	0	0	0	0	0	0	0	0	0	0	0	0	0	0	0	0	0	0	0	0	0	0	0	0	0	0	0	0	0	0	0	0	0	0
1688.66398106111	3	6	1	0	0	0	1	0	0	0	0	0	12	0	0	0	0	0	0	0	0	0	0	0	0	0	0	0	0	0	0	0	0	0	0	0	0	0	0	0	0	0	0	0	0	0	0	0	0
2712.24310213294	3	7	1	0	0	1	0	0	0	0	0	0	13	0	0	0	0	0	0	0	0	0	0	0	0	0	0	0	0	0	0	0	0	0	0	0	0	0	0	0	0	0	0	0	0	0	0	0	0
2573.77371294081	3	7	1	0	0	1	0	0	0	0	0	0	14	0	0	0	0	0	0	0	0	0	0	0	0	0	0	0	0	0	0	0	0	0	0	0	0	0	0	0	0	0	0	0	0	0	0	0	0
2343.20553991777	3	8	1	0	1	0	0	0	0	0	0	0	15	0	0	0	0	0	0	0	0	0	0	0	0	0	0	0	0	0	0	0	0	0	0	0	0	0	0	0	0	0	0	0	0	0	0	0	0
2475.95271096911	3	8	1	0	1	0	0	0	0	0	0	0	16	0	0	0	0	0	0	0	0	0	0	0	0	0	0	0	0	0	0	0	0	0	0	0	0	0	0	0	0	0	0	0	0	0	0	0	0
2125.11938784244	3	9	1	1	0	0	0	0	0	0	0	0	17	0	0	0	0	0	0	0	0	0	0	0	0	0	0	0	0	0	0	0	0	0	0	0	0	0	0	0	0	0	0	0	0	0	0	0	0
2016.56813505139	3	9	1	1	0	0	0	0	0	0	0	0	18	0	0	0	0	0	0	0	0	0	0	0	0	0	0	0	0	0	0	0	0	0	0	0	0	0	0	0	0	0	0	0	0	0	0	0	0
1772.467694333	3	10	2	0	0	0	0	0	0	0	0.5	0.5	19	0	0	0	0	0	0	0	0	0	0	0	0	0	0	0	0	0	0	0	0	0	0	0	0	0	0	0	0	0	0	0	0	0	0	0	0
1929.85923544958	3	10	2	0	0	0	0	0	0	0	0.5	0.5	20	0	0	0	0	0	0	0	0	0	0	0	0	0	0	0	0	0	0	0	0	0	0	0	0	0	0	0	0	0	0	0	0	0	0	0	0
1981.36225984491	3	11	2	0	0	0	0	0	0	0.5	0	0.5	21	0	0	0	0	0	0	0	0	0	0	0	0	0	0	0	0	0	0	0	0	0	0	0	0	0	0	0	0	0	0	0	0	0	0	0	0
1863.97504573468	3	11	2	0	0	0	0	0	0	0.5	0	0.5	22	0	0	0	0	0	0	0	0	0	0	0	0	0	0	0	0	0	0	0	0	0	0	0	0	0	0	0	0	0	0	0	0	0	0	0	0
1353.31171761161	3	12	2	0	0	0	0	0	0.5	0	0	0.5	23	0	0	0	0	0	0	0	0	0	0	0	0	0	0	0	0	0	0	0	0	0	0	0	0	0	0	0	0	0	0	0	0	0	0	0	0
1414.50402765581	3	12	2	0	0	0	0	0	0.5	0	0	0.5	24	0	0	0	0	0	0	0	0	0	0	0	0	0	0	0	0	0	0	0	0	0	0	0	0	0	0	0	0	0	0	0	0	0	0	0	0
1712.20488634785	3	13	2	0	0	0	0	0.5	0	0	0	0.5	25	0	0	0	0	0	0	0	0	0	0	0	0	0	0	0	0	0	0	0	0	0	0	0	0	0	0	0	0	0	0	0	0	0	0	0	0
1604.54210381945	3	13	2	0	0	0	0	0.5	0	0	0	0.5	26	0	0	0	0	0	0	0	0	0	0	0	0	0	0	0	0	0	0	0	0	0	0	0	0	0	0	0	0	0	0	0	0	0	0	0	0
2006.58223708653	3	14	2	0	0	0	0.5	0	0	0	0	0.5	27	0	0	0	0	0	0	0	0	0	0	0	0	0	0	0	0	0	0	0	0	0	0	0	0	0	0	0	0	0	0	0	0	0	0	0	0
1896.04035525674	3	14	2	0	0	0	0.5	0	0	0	0	0.5	28	0	0	0	0	0	0	0	0	0	0	0	0	0	0	0	0	0	0	0	0	0	0	0	0	0	0	0	0	0	0	0	0	0	0	0	0
2102.06150786481	3	15	2	0	0	0.5	0	0	0	0	0	0.5	29	0	0	0	0	0	0	0	0	0	0	0	0	0	0	0	0	0	0	0	0	0	0	0	0	0	0	0	0	0	0	0	0	0	0	0	0
2010.6930942302	3	15	2	0	0	0.5	0	0	0	0	0	0.5	30	0	0	0	0	0	0	0	0	0	0	0	0	0	0	0	0	0	0	0	0	0	0	0	0	0	0	0	0	0	0	0	0	0	0	0	0
1852.67157420039	3	16	2	0	0.5	0	0	0	0	0	0	0.5	31	0	0	0	0	0	0	0	0	0	0	0	0	0	0	0	0	0	0	0	0	0	0	0	0	0	0	0	0	0	0	0	0	0	0	0	0
1696.68082930954	3	16	2	0	0.5	0	0	0	0	0	0	0.5	32	0	0	0	0	0	0	0	0	0	0	0	0	0	0	0	0	0	0	0	0	0	0	0	0	0	0	0	0	0	0	0	0	0	0	0	0
889.441509541842	3	17	2	0.5	0	0	0	0	0	0	0	0.5	33	0	0	0	0	0	0	0	0	0	0	0	0	0	0	0	0	0	0	0	0	0	0	0	0	0	0	0	0	0	0	0	0	0	0	0	0
1291.98228759802	3	17	2	0.5	0	0	0	0	0	0	0	0.5	34	0	0	0	0	0	0	0	0	0	0	0	0	0	0	0	0	0	0	0	0	0	0	0	0	0	0	0	0	0	0	0	0	0	0	0	0
1765.50042889642	3	18	2	0	0	0	0	0	0	0.5	0.5	0	35	0	0	0	0	0	0	0	0	0	0	0	0	0	0	0	0	0	0	0	0	0	0	0	0	0	0	0	0	0	0	0	0	0	0	0	0
1769.48678830895	3	18	2	0	0	0	0	0	0	0.5	0.5	0	36	0	0	0	0	0	0	0	0	0	0	0	0	0	0	0	0	0	0	0	0	0	0	0	0	0	0	0	0	0	0	0	0	0	0	0	0
1578.54402663166	3	19	2	0	0	0	0	0	0.5	0	0.5	0	37	0	0	0	0	0	0	0	0	0	0	0	0	0	0	0	0	0	0	0	0	0	0	0	0	0	0	0	0	0	0	0	0	0	0	0	0
1573.70295288357	3	19	2	0	0	0	0	0	0.5	0	0.5	0	38	0	0	0	0	0	0	0	0	0	0	0	0	0	0	0	0	0	0	0	0	0	0	0	0	0	0	0	0	0	0	0	0	0	0	0	0
1727.64562102202	3	20	2	0	0	0	0	0.5	0	0	0.5	0	39	0	0	0	0	0	0	0	0	0	0	0	0	0	0	0	0	0	0	0	0	0	0	0	0	0	0	0	0	0	0	0	0	0	0	0	0
1696.92670119444	3	20	2	0	0	0	0	0.5	0	0	0.5	0	40	0	0	0	0	0	0	0	0	0	0	0	0	0	0	0	0	0	0	0	0	0	0	0	0	0	0	0	0	0	0	0	0	0	0	0	0
1652.3089413262	3	21	2	0	0	0	0.5	0	0	0	0.5	0	41	0	0	0	0	0	0	0	0	0	0	0	0	0	0	0	0	0	0	0	0	0	0	0	0	0	0	0	0	0	0	0	0	0	0	0	0
1540.72731952125	3	21	2	0	0	0	0.5	0	0	0	0.5	0	42	0	0	0	0	0	0	0	0	0	0	0	0	0	0	0	0	0	0	0	0	0	0	0	0	0	0	0	0	0	0	0	0	0	0	0	0
2447.36167414931	3	22	2	0	0	0.5	0	0	0	0	0.5	0	43	0	0	0	0	0	0	0	0	0	0	0	0	0	0	0	0	0	0	0	0	0	0	0	0	0	0	0	0	0	0	0	0	0	0	0	0
2358.22690274032	3	22	2	0	0	0.5	0	0	0	0	0.5	0	44	0	0	0	0	0	0	0	0	0	0	0	0	0	0	0	0	0	0	0	0	0	0	0	0	0	0	0	0	0	0	0	0	0	0	0	0
2408.89860435124	3	23	2	0	0.5	0	0	0	0	0	0.5	0	45	0	0	0	0	0	0	0	0	0	0	0	0	0	0	0	0	0	0	0	0	0	0	0	0	0	0	0	0	0	0	0	0	0	0	0	0
2280.54403808728	3	23	2	0	0.5	0	0	0	0	0	0.5	0	46	0	0	0	0	0	0	0	0	0	0	0	0	0	0	0	0	0	0	0	0	0	0	0	0	0	0	0	0	0	0	0	0	0	0	0	0
2183.08671431177	3	24	2	0.5	0	0	0	0	0	0	0.5	0	47	0	0	0	0	0	0	0	0	0	0	0	0	0	0	0	0	0	0	0	0	0	0	0	0	0	0	0	0	0	0	0	0	0	0	0	0
2347.43105560196	3	24	2	0.5	0	0	0	0	0	0	0.5	0	48	0	0	0	0	0	0	0	0	0	0	0	0	0	0	0	0	0	0	0	0	0	0	0	0	0	0	0	0	0	0	0	0	0	0	0	0
1593.08599926805	3	25	2	0	0	0	0	0	0.5	0.5	0	0	49	0	0	0	0	0	0	0	0	0	0	0	0	0	0	0	0	0	0	0	0	0	0	0	0	0	0	0	0	0	0	0	0	0	0	0	0
1792.04462565853	3	25	2	0	0	0	0	0	0.5	0.5	0	0	50	0	0	0	0	0	0	0	0	0	0	0	0	0	0	0	0	0	0	0	0	0	0	0	0	0	0	0	0	0	0	0	0	0	0	0	0
1635.96281175999	3	26	2	0	0	0	0	0.5	0	0.5	0	0	51	0	0	0	0	0	0	0	0	0	0	0	0	0	0	0	0	0	0	0	0	0	0	0	0	0	0	0	0	0	0	0	0	0	0	0	0
1678.95910352599	3	26	2	0	0	0	0	0.5	0	0.5	0	0	52	0	0	0	0	0	0	0	0	0	0	0	0	0	0	0	0	0	0	0	0	0	0	0	0	0	0	0	0	0	0	0	0	0	0	0	0
1541.36489341592	3	27	2	0	0	0	0.5	0	0	0.5	0	0	53	0	0	0	0	0	0	0	0	0	0	0	0	0	0	0	0	0	0	0	0	0	0	0	0	0	0	0	0	0	0	0	0	0	0	0	0
1487.22606158731	3	27	2	0	0	0	0.5	0	0	0.5	0	0	54	0	0	0	0	0	0	0	0	0	0	0	0	0	0	0	0	0	0	0	0	0	0	0	0	0	0	0	0	0	0	0	0	0	0	0	0
1924.33892272953	3	28	2	0	0	0.5	0	0	0	0.5	0	0	55	0	0	0	0	0	0	0	0	0	0	0	0	0	0	0	0	0	0	0	0	0	0	0	0	0	0	0	0	0	0	0	0	0	0	0	0
1766.12134191027	3	28	2	0	0	0.5	0	0	0	0.5	0	0	56	0	0	0	0	0	0	0	0	0	0	0	0	0	0	0	0	0	0	0	0	0	0	0	0	0	0	0	0	0	0	0	0	0	0	0	0
1989.11428038514	3	29	2	0	0.5	0	0	0	0	0.5	0	0	57	0	0	0	0	0	0	0	0	0	0	0	0	0	0	0	0	0	0	0	0	0	0	0	0	0	0	0	0	0	0	0	0	0	0	0	0
1965.65778628731	3	29	2	0	0.5	0	0	0	0	0.5	0	0	58	0	0	0	0	0	0	0	0	0	0	0	0	0	0	0	0	0	0	0	0	0	0	0	0	0	0	0	0	0	0	0	0	0	0	0	0
2007.7530708494	3	30	2	0.5	0	0	0	0	0	0.5	0	0	59	0	0	0	0	0	0	0	0	0	0	0	0	0	0	0	0	0	0	0	0	0	0	0	0	0	0	0	0	0	0	0	0	0	0	0	0
1932.24822059234	3	30	2	0.5	0	0	0	0	0	0.5	0	0	60	0	0	0	0	0	0	0	0	0	0	0	0	0	0	0	0	0	0	0	0	0	0	0	0	0	0	0	0	0	0	0	0	0	0	0	0
1623.74181580502	3	31	2	0	0	0	0	0.5	0.5	0	0	0	61	0	0	0	0	0	0	0	0	0	0	0	0	0	0	0	0	0	0	0	0	0	0	0	0	0	0	0	0	0	0	0	0	0	0	0	0
1681.51439127293	3	31	2	0	0	0	0	0.5	0.5	0	0	0	62	0	0	0	0	0	0	0	0	0	0	0	0	0	0	0	0	0	0	0	0	0	0	0	0	0	0	0	0	0	0	0	0	0	0	0	0
1894.84314860536	3	32	2	0	0	0	0.5	0	0.5	0	0	0	63	0	0	0	0	0	0	0	0	0	0	0	0	0	0	0	0	0	0	0	0	0	0	0	0	0	0	0	0	0	0	0	0	0	0	0	0
1804.6814189352	3	32	2	0	0	0	0.5	0	0.5	0	0	0	64	0	0	0	0	0	0	0	0	0	0	0	0	0	0	0	0	0	0	0	0	0	0	0	0	0	0	0	0	0	0	0	0	0	0	0	0
2172.07097652141	3	33	2	0	0	0.5	0	0	0.5	0	0	0	65	0	0	0	0	0	0	0	0	0	0	0	0	0	0	0	0	0	0	0	0	0	0	0	0	0	0	0	0	0	0	0	0	0	0	0	0
2324.40843300904	3	33	2	0	0	0.5	0	0	0.5	0	0	0	66	0	0	0	0	0	0	0	0	0	0	0	0	0	0	0	0	0	0	0	0	0	0	0	0	0	0	0	0	0	0	0	0	0	0	0	0
2002.39471429794	3	34	2	0	0.5	0	0	0	0.5	0	0	0	67	0	0	0	0	0	0	0	0	0	0	0	0	0	0	0	0	0	0	0	0	0	0	0	0	0	0	0	0	0	0	0	0	0	0	0	0
1807.74124788124	3	34	2	0	0.5	0	0	0	0.5	0	0	0	68	0	0	0	0	0	0	0	0	0	0	0	0	0	0	0	0	0	0	0	0	0	0	0	0	0	0	0	0	0	0	0	0	0	0	0	0
2044.08431078544	3	35	2	0.5	0	0	0	0	0.5	0	0	0	69	0	0	0	0	0	0	0	0	0	0	0	0	0	0	0	0	0	0	0	0	0	0	0	0	0	0	0	0	0	0	0	0	0	0	0	0
2046.8215389003	3	35	2	0.5	0	0	0	0	0.5	0	0	0	70	0	0	0	0	0	0	0	0	0	0	0	0	0	0	0	0	0	0	0	0	0	0	0	0	0	0	0	0	0	0	0	0	0	0	0	0
1707.52666763664	3	36	2	0	0	0	0.5	0.5	0	0	0	0	71	0	0	0	0	0	0	0	0	0	0	0	0	0	0	0	0	0	0	0	0	0	0	0	0	0	0	0	0	0	0	0	0	0	0	0	0
1992.3312105294	3	36	2	0	0	0	0.5	0.5	0	0	0	0	72	0	0	0	0	0	0	0	0	0	0	0	0	0	0	0	0	0	0	0	0	0	0	0	0	0	0	0	0	0	0	0	0	0	0	0	0
2019.47571618813	3	37	2	0	0	0.5	0	0.5	0	0	0	0	73	0	0	0	0	0	0	0	0	0	0	0	0	0	0	0	0	0	0	0	0	0	0	0	0	0	0	0	0	0	0	0	0	0	0	0	0
2079.4019101667	3	37	2	0	0	0.5	0	0.5	0	0	0	0	74	0	0	0	0	0	0	0	0	0	0	0	0	0	0	0	0	0	0	0	0	0	0	0	0	0	0	0	0	0	0	0	0	0	0	0	0
1729.56854803673	3	38	2	0	0.5	0	0	0.5	0	0	0	0	75	0	0	0	0	0	0	0	0	0	0	0	0	0	0	0	0	0	0	0	0	0	0	0	0	0	0	0	0	0	0	0	0	0	0	0	0
1861.61210931454	3	38	2	0	0.5	0	0	0.5	0	0	0	0	76	0	0	0	0	0	0	0	0	0	0	0	0	0	0	0	0	0	0	0	0	0	0	0	0	0	0	0	0	0	0	0	0	0	0	0	0
2287.40099571566	3	39	2	0.5	0	0	0	0.5	0	0	0	0	77	0	0	0	0	0	0	0	0	0	0	0	0	0	0	0	0	0	0	0	0	0	0	0	0	0	0	0	0	0	0	0	0	0	0	0	0
2193.52985014289	3	39	2	0.5	0	0	0	0.5	0	0	0	0	78	0	0	0	0	0	0	0	0	0	0	0	0	0	0	0	0	0	0	0	0	0	0	0	0	0	0	0	0	0	0	0	0	0	0	0	0
2420.21863169108	3	40	2	0	0	0.5	0.5	0	0	0	0	0	79	0	0	0	0	0	0	0	0	0	0	0	0	0	0	0	0	0	0	0	0	0	0	0	0	0	0	0	0	0	0	0	0	0	0	0	0
2452.16207856026	3	40	2	0	0	0.5	0.5	0	0	0	0	0	80	0	0	0	0	0	0	0	0	0	0	0	0	0	0	0	0	0	0	0	0	0	0	0	0	0	0	0	0	0	0	0	0	0	0	0	0
1509.61008646504	3	41	2	0	0.5	0	0.5	0	0	0	0	0	81	0	0	0	0	0	0	0	0	0	0	0	0	0	0	0	0	0	0	0	0	0	0	0	0	0	0	0	0	0	0	0	0	0	0	0	0
1508.57098560315	3	41	2	0	0.5	0	0.5	0	0	0	0	0	82	0	0	0	0	0	0	0	0	0	0	0	0	0	0	0	0	0	0	0	0	0	0	0	0	0	0	0	0	0	0	0	0	0	0	0	0
2060.13105236177	3	42	2	0.5	0	0	0.5	0	0	0	0	0	83	0	0	0	0	0	0	0	0	0	0	0	0	0	0	0	0	0	0	0	0	0	0	0	0	0	0	0	0	0	0	0	0	0	0	0	0
2203.93329689959	3	42	2	0.5	0	0	0.5	0	0	0	0	0	84	0	0	0	0	0	0	0	0	0	0	0	0	0	0	0	0	0	0	0	0	0	0	0	0	0	0	0	0	0	0	0	0	0	0	0	0
2537.72592866495	3	43	2	0	0.5	0.5	0	0	0	0	0	0	85	0	0	0	0	0	0	0	0	0	0	0	0	0	0	0	0	0	0	0	0	0	0	0	0	0	0	0	0	0	0	0	0	0	0	0	0
2569.90844128421	3	43	2	0	0.5	0.5	0	0	0	0	0	0	86	0	0	0	0	0	0	0	0	0	0	0	0	0	0	0	0	0	0	0	0	0	0	0	0	0	0	0	0	0	0	0	0	0	0	0	0
2346.18922683193	3	44	2	0.5	0	0.5	0	0	0	0	0	0	87	0	0	0	0	0	0	0	0	0	0	0	0	0	0	0	0	0	0	0	0	0	0	0	0	0	0	0	0	0	0	0	0	0	0	0	0
2217.21511596424	3	44	2	0.5	0	0.5	0	0	0	0	0	0	88	0	0	0	0	0	0	0	0	0	0	0	0	0	0	0	0	0	0	0	0	0	0	0	0	0	0	0	0	0	0	0	0	0	0	0	0
2074.59048030688	3	45	2	0.5	0.5	0	0	0	0	0	0	0	89	0	0	0	0	0	0	0	0	0	0	0	0	0	0	0	0	0	0	0	0	0	0	0	0	0	0	0	0	0	0	0	0	0	0	0	0
1895.52022604324	3	45	2	0.5	0.5	0	0	0	0	0	0	0	90	0	0	0	0	0	0	0	0	0	0	0	0	0	0	0	0	0	0	0	0	0	0	0	0	0	0	0	0	0	0	0	0	0	0	0	0
1656.55442206578	3	46	3	0	0	0	0.333333333	0	0	0	0.333333333	0.333333333	91	0	0	0	0	0	0	0	0	0	0	0	0	0	0	0	0	0	0	0	0	0	0	0	0	0	0	0	0	0	0	0	0	0	0	0	0
1762.8502347039	3	46	3	0	0	0	0.333333333	0	0	0	0.333333333	0.333333333	92	0	0	0	0	0	0	0	0	0	0	0	0	0	0	0	0	0	0	0	0	0	0	0	0	0	0	0	0	0	0	0	0	0	0	0	0
1807.9795870458	3	47	3	0	0.333333333	0	0	0	0	0	0.333333333	0.333333333	93	0	0	0	0	0	0	0	0	0	0	0	0	0	0	0	0	0	0	0	0	0	0	0	0	0	0	0	0	0	0	0	0	0	0	0	0
1794.16027203819	3	47	3	0	0.333333333	0	0	0	0	0	0.333333333	0.333333333	94	0	0	0	0	0	0	0	0	0	0	0	0	0	0	0	0	0	0	0	0	0	0	0	0	0	0	0	0	0	0	0	0	0	0	0	0
1616.65348562094	3	48	3	0	0	0	0	0	0.333333333	0.333333333	0	0.333333333	95	0	0	0	0	0	0	0	0	0	0	0	0	0	0	0	0	0	0	0	0	0	0	0	0	0	0	0	0	0	0	0	0	0	0	0	0
1567.08505471669	3	48	3	0	0	0	0	0	0.333333333	0.333333333	0	0.333333333	96	0	0	0	0	0	0	0	0	0	0	0	0	0	0	0	0	0	0	0	0	0	0	0	0	0	0	0	0	0	0	0	0	0	0	0	0
1827.42330437311	3	49	3	0	0	0	0.333333333	0	0	0.333333333	0	0.333333333	97	0	0	0	0	0	0	0	0	0	0	0	0	0	0	0	0	0	0	0	0	0	0	0	0	0	0	0	0	0	0	0	0	0	0	0	0
1933.52244787474	3	49	3	0	0	0	0.333333333	0	0	0.333333333	0	0.333333333	98	0	0	0	0	0	0	0	0	0	0	0	0	0	0	0	0	0	0	0	0	0	0	0	0	0	0	0	0	0	0	0	0	0	0	0	0
1439.41705818042	3	50	3	0.333333333	0	0	0	0	0.333333333	0	0	0.333333333	99	0	0	0	0	0	0	0	0	0	0	0	0	0	0	0	0	0	0	0	0	0	0	0	0	0	0	0	0	0	0	0	0	0	0	0	0
1549.19220367065	3	50	3	0.333333333	0	0	0	0	0.333333333	0	0	0.333333333	100	0	0	0	0	0	0	0	0	0	0	0	0	0	0	0	0	0	0	0	0	0	0	0	0	0	0	0	0	0	0	0	0	0	0	0	0
1898.11737293027	3	51	3	0	0	0.333333333	0	0.333333333	0	0	0	0.333333333	101	0	0	0	0	0	0	0	0	0	0	0	0	0	0	0	0	0	0	0	0	0	0	0	0	0	0	0	0	0	0	0	0	0	0	0	0
2000.11122484074	3	51	3	0	0	0.333333333	0	0.333333333	0	0	0	0.333333333	102	0	0	0	0	0	0	0	0	0	0	0	0	0	0	0	0	0	0	0	0	0	0	0	0	0	0	0	0	0	0	0	0	0	0	0	0
1806.94427103294	3	52	3	0	0.333333333	0	0	0.333333333	0	0	0	0.333333333	103	0	0	0	0	0	0	0	0	0	0	0	0	0	0	0	0	0	0	0	0	0	0	0	0	0	0	0	0	0	0	0	0	0	0	0	0
1813.32119746995	3	52	3	0	0.333333333	0	0	0.333333333	0	0	0	0.333333333	104	0	0	0	0	0	0	0	0	0	0	0	0	0	0	0	0	0	0	0	0	0	0	0	0	0	0	0	0	0	0	0	0	0	0	0	0
1543.98287746369	3	53	3	0.333333333	0	0.333333333	0	0	0	0	0	0.333333333	105	0	0	0	0	0	0	0	0	0	0	0	0	0	0	0	0	0	0	0	0	0	0	0	0	0	0	0	0	0	0	0	0	0	0	0	0
1705.02408621591	3	53	3	0.333333333	0	0.333333333	0	0	0	0	0	0.333333333	106	0	0	0	0	0	0	0	0	0	0	0	0	0	0	0	0	0	0	0	0	0	0	0	0	0	0	0	0	0	0	0	0	0	0	0	0
1645.1108517502	3	54	3	0	0	0	0	0	0.333333333	0.333333333	0.333333333	0	107	0	0	0	0	0	0	0	0	0	0	0	0	0	0	0	0	0	0	0	0	0	0	0	0	0	0	0	0	0	0	0	0	0	0	0	0
1620.34953137656	3	54	3	0	0	0	0	0	0.333333333	0.333333333	0.333333333	0	108	0	0	0	0	0	0	0	0	0	0	0	0	0	0	0	0	0	0	0	0	0	0	0	0	0	0	0	0	0	0	0	0	0	0	0	0
2007.70747239365	3	55	3	0	0	0.333333333	0	0	0	0.333333333	0.333333333	0	109	0	0	0	0	0	0	0	0	0	0	0	0	0	0	0	0	0	0	0	0	0	0	0	0	0	0	0	0	0	0	0	0	0	0	0	0
1921.67851697439	3	55	3	0	0	0.333333333	0	0	0	0.333333333	0.333333333	0	110	0	0	0	0	0	0	0	0	0	0	0	0	0	0	0	0	0	0	0	0	0	0	0	0	0	0	0	0	0	0	0	0	0	0	0	0
1866.76355074029	3	56	3	0	0.333333333	0	0	0	0.333333333	0	0.333333333	0	111	0	0	0	0	0	0	0	0	0	0	0	0	0	0	0	0	0	0	0	0	0	0	0	0	0	0	0	0	0	0	0	0	0	0	0	0
1960.5219578434	3	56	3	0	0.333333333	0	0	0	0.333333333	0	0.333333333	0	112	0	0	0	0	0	0	0	0	0	0	0	0	0	0	0	0	0	0	0	0	0	0	0	0	0	0	0	0	0	0	0	0	0	0	0	0
1529.87271461194	3	57	3	0	0	0	0.333333333	0.333333333	0	0	0.333333333	0	113	0	0	0	0	0	0	0	0	0	0	0	0	0	0	0	0	0	0	0	0	0	0	0	0	0	0	0	0	0	0	0	0	0	0	0	0
1760.94119398168	3	57	3	0	0	0	0.333333333	0.333333333	0	0	0.333333333	0	114	0	0	0	0	0	0	0	0	0	0	0	0	0	0	0	0	0	0	0	0	0	0	0	0	0	0	0	0	0	0	0	0	0	0	0	0
2005.70143350219	3	58	3	0.333333333	0	0	0	0.333333333	0	0	0.333333333	0	115	0	0	0	0	0	0	0	0	0	0	0	0	0	0	0	0	0	0	0	0	0	0	0	0	0	0	0	0	0	0	0	0	0	0	0	0
2260.64836238709	3	58	3	0.333333333	0	0	0	0.333333333	0	0	0.333333333	0	116	0	0	0	0	0	0	0	0	0	0	0	0	0	0	0	0	0	0	0	0	0	0	0	0	0	0	0	0	0	0	0	0	0	0	0	0
2207.84995652657	3	59	3	0.333333333	0	0.333333333	0	0	0	0	0.333333333	0	117	0	0	0	0	0	0	0	0	0	0	0	0	0	0	0	0	0	0	0	0	0	0	0	0	0	0	0	0	0	0	0	0	0	0	0	0
2443.92854702948	3	59	3	0.333333333	0	0.333333333	0	0	0	0	0.333333333	0	118	0	0	0	0	0	0	0	0	0	0	0	0	0	0	0	0	0	0	0	0	0	0	0	0	0	0	0	0	0	0	0	0	0	0	0	0
1726.4047890886	3	60	3	0	0	0	0.333333333	0.333333333	0	0.333333333	0	0	119	0	0	0	0	0	0	0	0	0	0	0	0	0	0	0	0	0	0	0	0	0	0	0	0	0	0	0	0	0	0	0	0	0	0	0	0
1604.83565685721	3	60	3	0	0	0	0.333333333	0.333333333	0	0.333333333	0	0	120	0	0	0	0	0	0	0	0	0	0	0	0	0	0	0	0	0	0	0	0	0	0	0	0	0	0	0	0	0	0	0	0	0	0	0	0
1858.56725386209	3	61	3	0.333333333	0	0	0	0.333333333	0	0.333333333	0	0	121	0	0	0	0	0	0	0	0	0	0	0	0	0	0	0	0	0	0	0	0	0	0	0	0	0	0	0	0	0	0	0	0	0	0	0	0
1897.34038262901	3	61	3	0.333333333	0	0	0	0.333333333	0	0.333333333	0	0	122	0	0	0	0	0	0	0	0	0	0	0	0	0	0	0	0	0	0	0	0	0	0	0	0	0	0	0	0	0	0	0	0	0	0	0	0
2488.75019673949	3	62	3	0	0.333333333	0.333333333	0	0	0	0.333333333	0	0	123	0	0	0	0	0	0	0	0	0	0	0	0	0	0	0	0	0	0	0	0	0	0	0	0	0	0	0	0	0	0	0	0	0	0	0	0
2149.28085636691	3	62	3	0	0.333333333	0.333333333	0	0	0	0.333333333	0	0	124	0	0	0	0	0	0	0	0	0	0	0	0	0	0	0	0	0	0	0	0	0	0	0	0	0	0	0	0	0	0	0	0	0	0	0	0
1919.27701262169	3	63	3	0.333333333	0.333333333	0	0	0	0	0.333333333	0	0	125	0	0	0	0	0	0	0	0	0	0	0	0	0	0	0	0	0	0	0	0	0	0	0	0	0	0	0	0	0	0	0	0	0	0	0	0
2033.7161006823	3	63	3	0.333333333	0.333333333	0	0	0	0	0.333333333	0	0	126	0	0	0	0	0	0	0	0	0	0	0	0	0	0	0	0	0	0	0	0	0	0	0	0	0	0	0	0	0	0	0	0	0	0	0	0
1925.85021972777	3	64	3	0	0	0.333333333	0	0.333333333	0.333333333	0	0	0	127	0	0	0	0	0	0	0	0	0	0	0	0	0	0	0	0	0	0	0	0	0	0	0	0	0	0	0	0	0	0	0	0	0	0	0	0
1813.467127397	3	64	3	0	0	0.333333333	0	0.333333333	0.333333333	0	0	0	128	0	0	0	0	0	0	0	0	0	0	0	0	0	0	0	0	0	0	0	0	0	0	0	0	0	0	0	0	0	0	0	0	0	0	0	0
1767.40116858076	3	65	3	0	0.333333333	0	0	0.333333333	0.333333333	0	0	0	129	0	0	0	0	0	0	0	0	0	0	0	0	0	0	0	0	0	0	0	0	0	0	0	0	0	0	0	0	0	0	0	0	0	0	0	0
1654.90962877199	3	65	3	0	0.333333333	0	0	0.333333333	0.333333333	0	0	0	130	0	0	0	0	0	0	0	0	0	0	0	0	0	0	0	0	0	0	0	0	0	0	0	0	0	0	0	0	0	0	0	0	0	0	0	0
2233.14760734012	3	66	3	0	0	0.333333333	0.333333333	0	0.333333333	0	0	0	131	0	0	0	0	0	0	0	0	0	0	0	0	0	0	0	0	0	0	0	0	0	0	0	0	0	0	0	0	0	0	0	0	0	0	0	0
2138.13749386162	3	66	3	0	0	0.333333333	0.333333333	0	0.333333333	0	0	0	132	0	0	0	0	0	0	0	0	0	0	0	0	0	0	0	0	0	0	0	0	0	0	0	0	0	0	0	0	0	0	0	0	0	0	0	0
2126.3014571876	3	67	3	0.333333333	0	0	0.333333333	0	0.333333333	0	0	0	133	0	0	0	0	0	0	0	0	0	0	0	0	0	0	0	0	0	0	0	0	0	0	0	0	0	0	0	0	0	0	0	0	0	0	0	0
1917.80817403555	3	67	3	0.333333333	0	0	0.333333333	0	0.333333333	0	0	0	134	0	0	0	0	0	0	0	0	0	0	0	0	0	0	0	0	0	0	0	0	0	0	0	0	0	0	0	0	0	0	0	0	0	0	0	0
2094.24047284838	3	68	3	0	0.333333333	0.333333333	0.333333333	0	0	0	0	0	135	0	0	0	0	0	0	0	0	0	0	0	0	0	0	0	0	0	0	0	0	0	0	0	0	0	0	0	0	0	0	0	0	0	0	0	0
2126.43665712545	3	68	3	0	0.333333333	0.333333333	0.333333333	0	0	0	0	0	136	0	0	0	0	0	0	0	0	0	0	0	0	0	0	0	0	0	0	0	0	0	0	0	0	0	0	0	0	0	0	0	0	0	0	0	0
1806.08047608199	3	69	3	0.333333333	0.333333333	0	0.333333333	0	0	0	0	0	137	0	0	0	0	0	0	0	0	0	0	0	0	0	0	0	0	0	0	0	0	0	0	0	0	0	0	0	0	0	0	0	0	0	0	0	0
1918.75550120498	3	69	3	0.333333333	0.333333333	0	0.333333333	0	0	0	0	0	138	0	0	0	0	0	0	0	0	0	0	0	0	0	0	0	0	0	0	0	0	0	0	0	0	0	0	0	0	0	0	0	0	0	0	0	0
1985.44969034288	3	70	4	0	0.25	0	0	0	0	0.25	0.25	0.25	139	0	0	0	0	0	0	0	0	0	0	0	0	0	0	0	0	0	0	0	0	0	0	0	0	0	0	0	0	0	0	0	0	0	0	0	0
1776.55099638942	3	70	4	0	0.25	0	0	0	0	0.25	0.25	0.25	140	0	0	0	0	0	0	0	0	0	0	0	0	0	0	0	0	0	0	0	0	0	0	0	0	0	0	0	0	0	0	0	0	0	0	0	0
1757.4064318034	3	71	4	0.25	0	0	0	0.25	0	0	0.25	0.25	141	0	0	0	0	0	0	0	0	0	0	0	0	0	0	0	0	0	0	0	0	0	0	0	0	0	0	0	0	0	0	0	0	0	0	0	0
1650.48200153949	3	71	4	0.25	0	0	0	0.25	0	0	0.25	0.25	142	0	0	0	0	0	0	0	0	0	0	0	0	0	0	0	0	0	0	0	0	0	0	0	0	0	0	0	0	0	0	0	0	0	0	0	0
2113.09179167441	3	72	4	0	0.25	0.25	0	0	0	0	0.25	0.25	143	0	0	0	0	0	0	0	0	0	0	0	0	0	0	0	0	0	0	0	0	0	0	0	0	0	0	0	0	0	0	0	0	0	0	0	0
2238.10032529757	3	72	4	0	0.25	0.25	0	0	0	0	0.25	0.25	144	0	0	0	0	0	0	0	0	0	0	0	0	0	0	0	0	0	0	0	0	0	0	0	0	0	0	0	0	0	0	0	0	0	0	0	0
1710.41067768838	3	73	4	0	0	0	0	0.25	0.25	0.25	0	0.25	145	0	0	0	0	0	0	0	0	0	0	0	0	0	0	0	0	0	0	0	0	0	0	0	0	0	0	0	0	0	0	0	0	0	0	0	0
1507.84632752482	3	73	4	0	0	0	0	0.25	0.25	0.25	0	0.25	146	0	0	0	0	0	0	0	0	0	0	0	0	0	0	0	0	0	0	0	0	0	0	0	0	0	0	0	0	0	0	0	0	0	0	0	0
1826.4156434499	3	74	4	0.25	0	0.25	0	0	0	0.25	0	0.25	147	0	0	0	0	0	0	0	0	0	0	0	0	0	0	0	0	0	0	0	0	0	0	0	0	0	0	0	0	0	0	0	0	0	0	0	0
1625.37669809682	3	74	4	0.25	0	0.25	0	0	0	0.25	0	0.25	148	0	0	0	0	0	0	0	0	0	0	0	0	0	0	0	0	0	0	0	0	0	0	0	0	0	0	0	0	0	0	0	0	0	0	0	0
1942.1978516883	3	75	4	0	0	0.25	0.25	0	0.25	0	0	0.25	149	0	0	0	0	0	0	0	0	0	0	0	0	0	0	0	0	0	0	0	0	0	0	0	0	0	0	0	0	0	0	0	0	0	0	0	0
2175.89916167498	3	75	4	0	0	0.25	0.25	0	0.25	0	0	0.25	150	0	0	0	0	0	0	0	0	0	0	0	0	0	0	0	0	0	0	0	0	0	0	0	0	0	0	0	0	0	0	0	0	0	0	0	0
1729.35626841971	3	76	4	0	0.25	0	0.25	0	0.25	0	0	0.25	151	0	0	0	0	0	0	0	0	0	0	0	0	0	0	0	0	0	0	0	0	0	0	0	0	0	0	0	0	0	0	0	0	0	0	0	0
1643.68393054831	3	76	4	0	0.25	0	0.25	0	0.25	0	0	0.25	152	0	0	0	0	0	0	0	0	0	0	0	0	0	0	0	0	0	0	0	0	0	0	0	0	0	0	0	0	0	0	0	0	0	0	0	0
1959.75642688239	3	77	4	0.25	0	0	0.25	0.25	0	0	0	0.25	153	0	0	0	0	0	0	0	0	0	0	0	0	0	0	0	0	0	0	0	0	0	0	0	0	0	0	0	0	0	0	0	0	0	0	0	0
1810.21681938922	3	77	4	0.25	0	0	0.25	0.25	0	0	0	0.25	154	0	0	0	0	0	0	0	0	0	0	0	0	0	0	0	0	0	0	0	0	0	0	0	0	0	0	0	0	0	0	0	0	0	0	0	0
1642.4360024544	3	78	4	0	0	0	0	0.25	0.25	0.25	0.25	0	155	0	0	0	0	0	0	0	0	0	0	0	0	0	0	0	0	0	0	0	0	0	0	0	0	0	0	0	0	0	0	0	0	0	0	0	0
1718.26300218778	3	78	4	0	0	0	0	0.25	0.25	0.25	0.25	0	156	0	0	0	0	0	0	0	0	0	0	0	0	0	0	0	0	0	0	0	0	0	0	0	0	0	0	0	0	0	0	0	0	0	0	0	0
1989.42427916721	3	79	4	0	0	0.25	0.25	0	0	0.25	0.25	0	157	0	0	0	0	0	0	0	0	0	0	0	0	0	0	0	0	0	0	0	0	0	0	0	0	0	0	0	0	0	0	0	0	0	0	0	0
1801.19781418662	3	79	4	0	0	0.25	0.25	0	0	0.25	0.25	0	158	0	0	0	0	0	0	0	0	0	0	0	0	0	0	0	0	0	0	0	0	0	0	0	0	0	0	0	0	0	0	0	0	0	0	0	0
1870.08743105944	3	80	4	0.25	0	0	0.25	0	0.25	0	0.25	0	159	0	0	0	0	0	0	0	0	0	0	0	0	0	0	0	0	0	0	0	0	0	0	0	0	0	0	0	0	0	0	0	0	0	0	0	0
2150.71575716091	3	80	4	0.25	0	0	0.25	0	0.25	0	0.25	0	160	0	0	0	0	0	0	0	0	0	0	0	0	0	0	0	0	0	0	0	0	0	0	0	0	0	0	0	0	0	0	0	0	0	0	0	0
1968.43119723345	3	81	4	0.25	0.25	0	0	0	0.25	0	0.25	0	161	0	0	0	0	0	0	0	0	0	0	0	0	0	0	0	0	0	0	0	0	0	0	0	0	0	0	0	0	0	0	0	0	0	0	0	0
1955.96966333223	3	81	4	0.25	0.25	0	0	0	0.25	0	0.25	0	162	0	0	0	0	0	0	0	0	0	0	0	0	0	0	0	0	0	0	0	0	0	0	0	0	0	0	0	0	0	0	0	0	0	0	0	0
1941.93781263329	3	82	4	0	0	0.25	0.25	0.25	0	0	0.25	0	163	0	0	0	0	0	0	0	0	0	0	0	0	0	0	0	0	0	0	0	0	0	0	0	0	0	0	0	0	0	0	0	0	0	0	0	0
2115.65314332622	3	82	4	0	0	0.25	0.25	0.25	0	0	0.25	0	164	0	0	0	0	0	0	0	0	0	0	0	0	0	0	0	0	0	0	0	0	0	0	0	0	0	0	0	0	0	0	0	0	0	0	0	0
1791.2795997275	3	83	4	0.25	0	0.25	0	0	0.25	0.25	0	0	165	0	0	0	0	0	0	0	0	0	0	0	0	0	0	0	0	0	0	0	0	0	0	0	0	0	0	0	0	0	0	0	0	0	0	0	0
1949.01169099397	3	83	4	0.25	0	0.25	0	0	0.25	0.25	0	0	166	0	0	0	0	0	0	0	0	0	0	0	0	0	0	0	0	0	0	0	0	0	0	0	0	0	0	0	0	0	0	0	0	0	0	0	0
1651.51186343957	3	84	4	0	0.25	0	0.25	0.25	0	0.25	0	0	167	0	0	0	0	0	0	0	0	0	0	0	0	0	0	0	0	0	0	0	0	0	0	0	0	0	0	0	0	0	0	0	0	0	0	0	0
1798.03168820847	3	84	4	0	0.25	0	0.25	0.25	0	0.25	0	0	168	0	0	0	0	0	0	0	0	0	0	0	0	0	0	0	0	0	0	0	0	0	0	0	0	0	0	0	0	0	0	0	0	0	0	0	0
1850.56487574622	3	85	4	0.25	0.25	0	0.25	0	0	0.25	0	0	169	0	0	0	0	0	0	0	0	0	0	0	0	0	0	0	0	0	0	0	0	0	0	0	0	0	0	0	0	0	0	0	0	0	0	0	0
1864.3572978865	3	85	4	0.25	0.25	0	0.25	0	0	0.25	0	0	170	0	0	0	0	0	0	0	0	0	0	0	0	0	0	0	0	0	0	0	0	0	0	0	0	0	0	0	0	0	0	0	0	0	0	0	0
1897.79177992589	3	86	4	0	0.25	0.25	0	0.25	0.25	0	0	0	171	0	0	0	0	0	0	0	0	0	0	0	0	0	0	0	0	0	0	0	0	0	0	0	0	0	0	0	0	0	0	0	0	0	0	0	0
1966.99756355791	3	86	4	0	0.25	0.25	0	0.25	0.25	0	0	0	172	0	0	0	0	0	0	0	0	0	0	0	0	0	0	0	0	0	0	0	0	0	0	0	0	0	0	0	0	0	0	0	0	0	0	0	0
2152.29712133068	3	87	4	0.25	0.25	0.25	0	0.25	0	0	0	0	173	0	0	0	0	0	0	0	0	0	0	0	0	0	0	0	0	0	0	0	0	0	0	0	0	0	0	0	0	0	0	0	0	0	0	0	0
1931.60905958977	3	87	4	0.25	0.25	0.25	0	0.25	0	0	0	0	174	0	0	0	0	0	0	0	0	0	0	0	0	0	0	0	0	0	0	0	0	0	0	0	0	0	0	0	0	0	0	0	0	0	0	0	0
1519.39525543933	3	88	6	0	0	0.166666667	0	0.166666667	0.166666667	0.166666667	0.166666667	0.166666667	175	0	0	0	0	0	0	0	0	0	0	0	0	0	0	0	0	0	0	0	0	0	0	0	0	0	0	0	0	0	0	0	0	0	0	0	0
2018.16057392648	3	88	6	0	0	0.166666667	0	0.166666667	0.166666667	0.166666667	0.166666667	0.166666667	176	0	0	0	0	0	0	0	0	0	0	0	0	0	0	0	0	0	0	0	0	0	0	0	0	0	0	0	0	0	0	0	0	0	0	0	0
1914.41193726366	3	89	6	0.166666667	0.166666667	0	0	0.166666667	0	0.166666667	0.166666667	0.166666667	177	0	0	0	0	0	0	0	0	0	0	0	0	0	0	0	0	0	0	0	0	0	0	0	0	0	0	0	0	0	0	0	0	0	0	0	0
1838.35932622019	3	89	6	0.166666667	0.166666667	0	0	0.166666667	0	0.166666667	0.166666667	0.166666667	178	0	0	0	0	0	0	0	0	0	0	0	0	0	0	0	0	0	0	0	0	0	0	0	0	0	0	0	0	0	0	0	0	0	0	0	0
1988.80431864327	3	90	6	0.166666667	0	0.166666667	0.166666667	0	0	0.166666667	0.166666667	0.166666667	179	0	0	0	0	0	0	0	0	0	0	0	0	0	0	0	0	0	0	0	0	0	0	0	0	0	0	0	0	0	0	0	0	0	0	0	0
1999.88015600489	3	90	6	0.166666667	0	0.166666667	0.166666667	0	0	0.166666667	0.166666667	0.166666667	180	0	0	0	0	0	0	0	0	0	0	0	0	0	0	0	0	0	0	0	0	0	0	0	0	0	0	0	0	0	0	0	0	0	0	0	0
1801.21182475144	3	91	6	0.166666667	0	0	0.166666667	0.166666667	0.166666667	0	0.166666667	0.166666667	181	0	0	0	0	0	0	0	0	0	0	0	0	0	0	0	0	0	0	0	0	0	0	0	0	0	0	0	0	0	0	0	0	0	0	0	0
1731.52413169411	3	91	6	0.166666667	0	0	0.166666667	0.166666667	0.166666667	0	0.166666667	0.166666667	182	0	0	0	0	0	0	0	0	0	0	0	0	0	0	0	0	0	0	0	0	0	0	0	0	0	0	0	0	0	0	0	0	0	0	0	0
1938.16429516971	3	92	6	0	0.166666667	0.166666667	0.166666667	0	0.166666667	0	0.166666667	0.166666667	183	0	0	0	0	0	0	0	0	0	0	0	0	0	0	0	0	0	0	0	0	0	0	0	0	0	0	0	0	0	0	0	0	0	0	0	0
1942.6976847797	3	92	6	0	0.166666667	0.166666667	0.166666667	0	0.166666667	0	0.166666667	0.166666667	184	0	0	0	0	0	0	0	0	0	0	0	0	0	0	0	0	0	0	0	0	0	0	0	0	0	0	0	0	0	0	0	0	0	0	0	0
1787.7964119656	3	93	6	0	0.166666667	0	0.166666667	0.166666667	0.166666667	0.166666667	0	0.166666667	185	0	0	0	0	0	0	0	0	0	0	0	0	0	0	0	0	0	0	0	0	0	0	0	0	0	0	0	0	0	0	0	0	0	0	0	0
1740.3402969254	3	93	6	0	0.166666667	0	0.166666667	0.166666667	0.166666667	0.166666667	0	0.166666667	186	0	0	0	0	0	0	0	0	0	0	0	0	0	0	0	0	0	0	0	0	0	0	0	0	0	0	0	0	0	0	0	0	0	0	0	0
1679.73830649485	3	94	6	0.166666667	0.166666667	0.166666667	0	0	0.166666667	0.166666667	0	0.166666667	187	0	0	0	0	0	0	0	0	0	0	0	0	0	0	0	0	0	0	0	0	0	0	0	0	0	0	0	0	0	0	0	0	0	0	0	0
1757.47038794961	3	94	6	0.166666667	0.166666667	0.166666667	0	0	0.166666667	0.166666667	0	0.166666667	188	0	0	0	0	0	0	0	0	0	0	0	0	0	0	0	0	0	0	0	0	0	0	0	0	0	0	0	0	0	0	0	0	0	0	0	0
1964.92868473476	3	95	6	0.166666667	0.166666667	0.166666667	0.166666667	0.166666667	0	0	0	0.166666667	189	0	0	0	0	0	0	0	0	0	0	0	0	0	0	0	0	0	0	0	0	0	0	0	0	0	0	0	0	0	0	0	0	0	0	0	0
2054.60671047528	3	95	6	0.166666667	0.166666667	0.166666667	0.166666667	0.166666667	0	0	0	0.166666667	190	0	0	0	0	0	0	0	0	0	0	0	0	0	0	0	0	0	0	0	0	0	0	0	0	0	0	0	0	0	0	0	0	0	0	0	0
1735.42554862549	3	96	6	0.166666667	0.166666667	0	0.166666667	0	0.166666667	0.166666667	0.166666667	0	191	0	0	0	0	0	0	0	0	0	0	0	0	0	0	0	0	0	0	0	0	0	0	0	0	0	0	0	0	0	0	0	0	0	0	0	0
1667.35852396955	3	96	6	0.166666667	0.166666667	0	0.166666667	0	0.166666667	0.166666667	0.166666667	0	192	0	0	0	0	0	0	0	0	0	0	0	0	0	0	0	0	0	0	0	0	0	0	0	0	0	0	0	0	0	0	0	0	0	0	0	0
1807.80980680803	3	97	6	0	0.166666667	0.166666667	0.166666667	0.166666667	0	0.166666667	0.166666667	0	193	0	0	0	0	0	0	0	0	0	0	0	0	0	0	0	0	0	0	0	0	0	0	0	0	0	0	0	0	0	0	0	0	0	0	0	0
2067.31379076156	3	97	6	0	0.166666667	0.166666667	0.166666667	0.166666667	0	0.166666667	0.166666667	0	194	0	0	0	0	0	0	0	0	0	0	0	0	0	0	0	0	0	0	0	0	0	0	0	0	0	0	0	0	0	0	0	0	0	0	0	0
1926.04162358316	3	98	6	0.166666667	0.166666667	0.166666667	0	0.166666667	0.166666667	0	0.166666667	0	195	0	0	0	0	0	0	0	0	0	0	0	0	0	0	0	0	0	0	0	0	0	0	0	0	0	0	0	0	0	0	0	0	0	0	0	0
1966.60273122269	3	98	6	0.166666667	0.166666667	0.166666667	0	0.166666667	0.166666667	0	0.166666667	0	196	0	0	0	0	0	0	0	0	0	0	0	0	0	0	0	0	0	0	0	0	0	0	0	0	0	0	0	0	0	0	0	0	0	0	0	0
2144.6639343046	3	99	6	0.166666667	0	0.166666667	0.166666667	0.166666667	0.166666667	0.166666667	0	0	197	0	0	0	0	0	0	0	0	0	0	0	0	0	0	0	0	0	0	0	0	0	0	0	0	0	0	0	0	0	0	0	0	0	0	0	0
2039.97955259756	3	99	6	0.166666667	0	0.166666667	0.166666667	0.166666667	0.166666667	0.166666667	0	0	198	0	0	0	0	0	0	0	0	0	0	0	0	0	0	0	0	0	0	0	0	0	0	0	0	0	0	0	0	0	0	0	0	0	0	0	0
1771.35598415267	3	100	9	0.111111111	0.111111111	0.111111111	0.111111111	0.111111111	0.111111111	0.111111111	0.111111111	0.111111111	199	0	0	0	0	0	0	0	0	0	0	0	0	0	0	0	0	0	0	0	0	0	0	0	0	0	0	0	0	0	0	0	0	0	0	0	0
1908.89933408481	3	100	9	0.111111111	0.111111111	0.111111111	0.111111111	0.111111111	0.111111111	0.111111111	0.111111111	0.111111111	200	0	0	0	0	0	0	0	0	0	0	0	0	0	0	0	0	0	0	0	0	0	0	0	0	0	0	0	0	0	0	0	0	0	0	0	0
1889.66929047536	3	100	9	0.111111111	0.111111111	0.111111111	0.111111111	0.111111111	0.111111111	0.111111111	0.111111111	0.111111111	201	0	0	0	0	0	0	0	0	0	0	0	0	0	0	0	0	0	0	0	0	0	0	0	0	0	0	0	0	0	0	0	0	0	0	0	0
1774.70484893401	3	100	9	0.111111111	0.111111111	0.111111111	0.111111111	0.111111111	0.111111111	0.111111111	0.111111111	0.111111111	202	0	0	0	0	0	0	0	0	0	0	0	0	0	0	0	0	0	0	0	0	0	0	0	0	0	0	0	0	0	0	0	0	0	0	0	0
1999.93348231951	3	100	9	0.111111111	0.111111111	0.111111111	0.111111111	0.111111111	0.111111111	0.111111111	0.111111111	0.111111111	203	0	0	0	0	0	0	0	0	0	0	0	0	0	0	0	0	0	0	0	0	0	0	0	0	0	0	0	0	0	0	0	0	0	0	0	0
1867.95419855939	3	100	9	0.111111111	0.111111111	0.111111111	0.111111111	0.111111111	0.111111111	0.111111111	0.111111111	0.111111111	204	0	0	0	0	0	0	0	0	0	0	0	0	0	0	0	0	0	0	0	0	0	0	0	0	0	0	0	0	0	0	0	0	0	0	0	0
2017.25350430604	3	100	9	0.111111111	0.111111111	0.111111111	0.111111111	0.111111111	0.111111111	0.111111111	0.111111111	0.111111111	205	0	0	0	0	0	0	0	0	0	0	0	0	0	0	0	0	0	0	0	0	0	0	0	0	0	0	0	0	0	0	0	0	0	0	0	0
1753.50320762881	3	100	9	0.111111111	0.111111111	0.111111111	0.111111111	0.111111111	0.111111111	0.111111111	0.111111111	0.111111111	206	0	0	0	0	0	0	0	0	0	0	0	0	0	0	0	0	0	0	0	0	0	0	0	0	0	0	0	0	0	0	0	0	0	0	0	0
[truncated: 72 more columns]
