# Supplementary material for: A Mixed Model for Assessing the Effect of Numerous Plant Species Interactions on Grassland Biodiversity and Ecosystem Function Relationships
Source: J Agric Biol Environ Stat. 2022 Sep 1;28(1):1–19. doi: 10.1007/s13253-022-00505-2 (PMC9908731; doi:10.1007/s13253-022-00505-2)
Supplement: Supplementary file 4 — (csv 487 KB) [file 13253_2022_505_MOESM4_ESM.csv]

Year	Block	Plot	Richness	SpatialPattern	WeedBiomass	P1	P2	P3	P4	P5	P6	P7	P8	P9	P10	P11	P12	P13	P14	P15	P16	PPsum	PPwfg1	PPwfg2	PPwfg3	PPwfg4	PPbfg12	PPbfg13	PPbfg14	PPbfg23	PPbfg24	PPbfg34	PQ1	PQ2	PQ3	PQ4	PQ5	PQ6	PQ7	PQ8	PQ9	PQ10	PQ11	PQ12	PQ13	PQ14	PQ15	PQ16	monomix
2012	1	1	2	Disp	120.0983	0	0	0	0	0.125	0	0	0	0	0.875	0	0	0	0	0	0	0.109375	0	0	0	0	0	0	0	0.109375	0	0	0	0	0	0	0.109375	0	0	0	0	0.109375	0	0	0	0	0	0	1
2013	1	1	2	Disp	0.7733	0	0	0	0	0.216021412	0	0	0	0	0.783978588	0	0	0	0	0	0	0.169356162	0	0	0	0	0	0	0	0.169356162	0	0	0	0	0	0	0.169356162	0	0	0	0	0.169356162	0	0	0	0	0	0	1
2014	1	1	2	Disp	0.2254	0	0	0	0	0.145689214	0	0	0	0	0.854310786	0	0	0	0	0	0	0.124463867	0	0	0	0	0	0	0	0.124463867	0	0	0	0	0	0	0.124463867	0	0	0	0	0.124463867	0	0	0	0	0	0	1
2012	1	3	4	Disp	40.3961	0	0	0	0.25	0.25	0	0	0	0	0	0.25	0	0	0	0.25	0	0.375	0	0	0	0	0.0625	0.0625	0.0625	0.0625	0.0625	0.0625	0	0	0	0.1875	0.1875	0	0	0	0	0	0.1875	0	0	0	0.1875	0	1
2013	1	3	4	Disp	4.1506	0	0	0	0.052204637	0.113169823	0	0	0	0	0	0.822377558	0	0	0	0.012247982	0	0.154006203	0	0	0	0	0.00590799	0.042931922	0.000639402	0.093068323	0.001386102	0.010072466	0	0	0	0.049479313	0.100362414	0	0	0	0	0	0.14607271	0	0	0	0.012097969	0	1
2014	1	3	4	Disp	23.2119	0	0	0	0.023412855	0.183627532	0	0	0	0	0	0.781787675	0	0	0	0.011171938	0	0.177207993	0	0	0	0	0.004299245	0.018303882	0.000261567	0.143557741	0.002051475	0.008734083	0	0	0	0.022864693	0.149908462	0	0	0	0	0	0.170595706	0	0	0	0.011047126	0	1
2012	1	4	8	Agg	117.4964	0.125	0.125	0	0	0.125	0.125	0	0	0	0	0.125	0.125	0	0.125	0.125	0	0.4375	0.015625	0.015625	0.015625	0.015625	0.0625	0.0625	0.0625	0.0625	0.0625	0.0625	0.109375	0.109375	0	0	0.109375	0.109375	0	0	0	0	0.109375	0.109375	0	0.109375	0.109375	0	1
2013	1	4	8	Agg	6.1717	0.006854121	0.004863689	0	0	0.105001157	0.085670296	0	0	0	0	0.581542958	0.098333628	0	0.105672886	0.012061263	0	0.311195386	3.33E-05	0.00899548	0.057185229	0.001274549	0.002234252	0.007966665	0.001379586	0.129633057	0.022448541	0.080044691	0.006807142	0.004840034	0	0	0.093975914	0.078330896	0	0	0	0	0.243350746	0.088664126	0	0.094506127	0.011915789	0	1
2014	1	4	8	Agg	8.0008	0.003202596	0.005258339	0	0	0.10553365	0.117891244	0	0	0	0	0.555936371	0.021281237	0	0.183430447	0.007466115	0	0.315852892	1.68E-05	0.012441493	0.011831014	0.001369513	0.001890384	0.004883801	0.001615163	0.128964783	0.042651044	0.110188857	0.003192339	0.005230689	0	0	0.094396299	0.103992899	0	0	0	0	0.246871122	0.020828346	0	0.149783718	0.007410372	0	1
2012	1	6	1	Mono	77.291	0	0	0	0	0	0	0	0	0	0	0	1	0	0	0	0	0	0	0	0	0	0	0	0	0	0	0	0	0	0	0	0	0	0	0	0	0	0	0	0	0	0	0	0
2013	1	6	1	Mono	11.1559	0	0	0	0	0	0	0	0	0	0	0	1	0	0	0	0	0	0	0	0	0	0	0	0	0	0	0	0	0	0	0	0	0	0	0	0	0	0	0	0	0	0	0	0
2014	1	6	1	Mono	86.7205	0	0	0	0	0	0	0	0	0	0	0	1	0	0	0	0	0	0	0	0	0	0	0	0	0	0	0	0	0	0	0	0	0	0	0	0	0	0	0	0	0	0	0	0
2012	1	7	2	Agg	70.6212	0	0	0	0.875	0	0	0	0	0	0	0.125	0	0	0	0	0	0.109375	0	0	0	0	0	0.109375	0	0	0	0	0	0	0	0.109375	0	0	0	0	0	0	0.109375	0	0	0	0	0	1
2013	1	7	2	Agg	9.8538	0	0	0	0.40316988	0	0	0	0	0	0	0.59683012	0	0	0	0	0	0.240623928	0	0	0	0	0	0.240623928	0	0	0	0	0	0	0	0.240623928	0	0	0	0	0	0	0.240623928	0	0	0	0	0	1
2014	1	7	2	Agg	39.0037	0	0	0	0.417886248	0	0	0	0	0	0	0.582113752	0	0	0	0	0	0.243257332	0	0	0	0	0	0.243257332	0	0	0	0	0	0	0	0.243257332	0	0	0	0	0	0	0.243257332	0	0	0	0	0	1
2012	1	8	8	Disp	45.2122	0.0625	0.1875	0	0	0	0.1875	0	0.1875	0.1875	0.0625	0	0	0	0.0625	0.0625	0	0.421875	0.01171875	0.03515625	0.01171875	0.00390625	0.09375	0.0625	0.03125	0.09375	0.046875	0.03125	0.05859375	0.15234375	0	0	0	0.15234375	0	0.15234375	0.15234375	0.05859375	0	0	0	0.05859375	0.05859375	0	1
2013	1	8	8	Disp	0.5339	0.02070428	0.03063787	0	0	0	0.390116636	0	0.100033484	0.257854791	0.065098499	0	0	0	0.110497238	0.025057202	0	0.376435278	0.000634335	0.039024726	0.01678596	0.002768752	0.025165361	0.016581116	0.006959656	0.158295594	0.066442025	0.043777752	0.020275613	0.029699191	0	0	0	0.237925646	0	0.090026786	0.191365698	0.060860684	0	0	0	0.098287598	0.024429339	0	1
2014	1	8	8	Disp	0.9908	0.005788767	0.032968644	0	0	0	0.406621555	0	0.105001114	0.157348463	0.093580928	0	0	0	0.171278771	0.027411759	0	0.379454744	0.000190848	0.042695716	0.014724815	0.004695052	0.01982917	0.009725374	0.007700731	0.128381165	0.101654579	0.049857294	0.005755257	0.031881713	0	0	0	0.241280466	0	0.09397588	0.132589924	0.084823538	0	0	0	0.141942354	0.026660355	0	1
2012	1	14	8	Disp	84.7249	0	0.125	0	0.0625	0	0	0.0625	0.0625	0.0625	0	0	0.3125	0.0625	0.25	0	0	0.40234375	0.0078125	0.00390625	0.01953125	0.015625	0.0234375	0.0703125	0.05859375	0.046875	0.0390625	0.1171875	0	0.109375	0	0.05859375	0	0	0.05859375	0.05859375	0.05859375	0	0	0.21484375	0.05859375	0.1875	0	0	1
2013	1	14	8	Disp	2.9445	0	0.021364972	0	0.045978741	0	0	0.047190157	0.033846227	0.027073311	0	0	0.450279635	0.000948942	0.373318013	0	0	0.325602529	0.000982335	0.001597209	0.012190561	0.000354257	0.005457291	0.03214672	0.025204526	0.038682957	0.030329241	0.178657434	0	0.02090851	0	0.043864696	0	0	0.044963246	0.03270066	0.026340347	0	0	0.247527885	0.000948042	0.233951674	0	0	1
2014	1	14	8	Disp	55.24	0	0.018232719	0	0.059761511	0	0	0.119228822	0.069013358	0.018581115	0	0	0.168313934	0.000459883	0.546408658	0	0	0.324940152	0.001089615	0.008228381	0.003127461	0.000251284	0.014681804	0.014576735	0.042652591	0.035181532	0.102943726	0.102207023	0	0.017900287	0	0.056190073	0	0	0.10501331	0.064250514	0.018235857	0	0	0.139984354	0.000459672	0.247846237	0	0	1
2012	1	15	8	Agg	72.1852	0.1875	0	0.0625	0	0.0625	0.0625	0	0	0.1875	0	0.1875	0	0.0625	0	0	0.1875	0.421875	0.01171875	0.00390625	0.03515625	0.01171875	0.03125	0.09375	0.0625	0.046875	0.03125	0.09375	0.15234375	0	0.05859375	0	0.05859375	0.05859375	0	0	0.15234375	0	0.15234375	0	0.05859375	0	0	0.15234375	1
2013	1	15	8	Agg	2.4758	0.004622446	0	0.002677693	0	0.036660322	0.030255407	0	0	0.03664702	0	0.881457266	0	0.000130958	0	0	0.007548887	0.109672587	1.24E-05	0.001109173	0.032302782	9.89E-07	0.000488494	0.006702289	5.61E-05	0.061435618	0.000513902	0.007050899	0.004601079	0	0.002670523	0	0.035316343	0.029340017	0	0	0.035304016	0	0.104490354	0	0.000130941	0	0	0.007491901	1
2014	1	15	8	Agg	1.7748	0.010578254	0	0.004118655	0	0.106310577	0.099739504	0	0	0.0414799	0	0.720506442	0	0	0	0	0.017266668	0.228736488	4.36E-05	0.010603364	0.029886535	0	0.003028299	0.011198844	0.000253767	0.157007348	0.003557798	0.013156965	0.010466355	0	0.004101692	0	0.095008638	0.089791535	0	0	0.039759318	0	0.201376909	0	0	0	0	0.01696853	1
2012	1	16	4	Agg	46.93189	0.25	0	0	0	0.25	0	0	0	0	0	0.25	0	0.25	0	0	0	0.375	0	0	0	0	0.0625	0.0625	0.0625	0.0625	0.0625	0.0625	0.1875	0	0	0	0.1875	0	0	0	0	0	0.1875	0	0.1875	0	0	0	1
2013	1	16	4	Agg	2.8426	0.026066549	0	0	0	0.172518182	0	0	0	0	0	0.797012509	0	0.00440276	0	0	0	0.167154844	0	0	0	0	0.004496954	0.020775366	0.000114765	0.137499149	0.000759556	0.003509055	0.025387084	0	0	0	0.142755659	0	0	0	0	0	0.16178357	0	0.004383376	0	0	0	1
2014	1	16	4	Agg	25.2874	0.024622349	0	0	0	0.320354879	0	0	0	0	0	0.648353645	0	0.006669127	0	0	0	0.238179783	0	0	0	0	0.00788789	0.01596399	0.00016421	0.207703254	0.002136487	0.004323953	0.024016089	0	0	0	0.217727631	0	0	0	0	0	0.227991196	0	0.00662465	0	0	0	1
2012	1	17	1	Mono	8.7623	0	0	0	0	0	0	0	0	0	0	1	0	0	0	0	0	0	0	0	0	0	0	0	0	0	0	0	0	0	0	0	0	0	0	0	0	0	0	0	0	0	0	0	0
2013	1	17	1	Mono	0.9782	0	0	0	0	0	0	0	0	0	0	1	0	0	0	0	0	0	0	0	0	0	0	0	0	0	0	0	0	0	0	0	0	0	0	0	0	0	0	0	0	0	0	0	0
2014	1	17	1	Mono	9.7979	0	0	0	0	0	0	0	0	0	0	1	0	0	0	0	0	0	0	0	0	0	0	0	0	0	0	0	0	0	0	0	0	0	0	0	0	0	0	0	0	0	0	0	0
2012	1	20	1	Mono	81.7907	0	0	0	0	0	0	0	0	0	0	0	0	1	0	0	0	0	0	0	0	0	0	0	0	0	0	0	0	0	0	0	0	0	0	0	0	0	0	0	0	0	0	0	0
2013	1	20	1	Mono	73.2602	0	0	0	0	0	0	0	0	0	0	0	0	1	0	0	0	0	0	0	0	0	0	0	0	0	0	0	0	0	0	0	0	0	0	0	0	0	0	0	0	0	0	0	0
2014	1	20	1	Mono	80.798	0	0	0	0	0	0	0	0	0	0	0	0	1	0	0	0	0	0	0	0	0	0	0	0	0	0	0	0	0	0	0	0	0	0	0	0	0	0	0	0	0	0	0	0
2012	1	21	1	Mono	160.0853	0	0	0	1	0	0	0	0	0	0	0	0	0	0	0	0	0	0	0	0	0	0	0	0	0	0	0	0	0	0	0	0	0	0	0	0	0	0	0	0	0	0	0	0
2013	1	21	1	Mono	17.9233	0	0	0	1	0	0	0	0	0	0	0	0	0	0	0	0	0	0	0	0	0	0	0	0	0	0	0	0	0	0	0	0	0	0	0	0	0	0	0	0	0	0	0	0
2014	1	21	1	Mono	88.6484	0	0	0	1	0	0	0	0	0	0	0	0	0	0	0	0	0	0	0	0	0	0	0	0	0	0	0	0	0	0	0	0	0	0	0	0	0	0	0	0	0	0	0	0
2012	1	23	1	Mono	134.3579	1	0	0	0	0	0	0	0	0	0	0	0	0	0	0	0	0	0	0	0	0	0	0	0	0	0	0	0	0	0	0	0	0	0	0	0	0	0	0	0	0	0	0	0
2013	1	23	1	Mono	33.3969	1	0	0	0	0	0	0	0	0	0	0	0	0	0	0	0	0	0	0	0	0	0	0	0	0	0	0	0	0	0	0	0	0	0	0	0	0	0	0	0	0	0	0	0
2014	1	23	1	Mono	67.0895	1	0	0	0	0	0	0	0	0	0	0	0	0	0	0	0	0	0	0	0	0	0	0	0	0	0	0	0	0	0	0	0	0	0	0	0	0	0	0	0	0	0	0	0
2012	1	24	4	Disp	37.2879	0	0.0625	0	0	0	0	0	0.4375	0	0.4375	0	0	0	0	0.0625	0	0.3046875	0	0	0	0	0.02734375	0.02734375	0.00390625	0.19140625	0.02734375	0.02734375	0	0.05859375	0	0	0	0	0	0.24609375	0	0.24609375	0	0	0	0	0.05859375	0	1
2013	1	24	4	Disp	2.0611	0	0.007466603	0	0	0	0	0	0.607795409	0	0.373076183	0	0	0	0	0.011661805	0	0.245603577	0	0	0	0	0.004538167	0.002785612	8.71E-05	0.226753991	0.007087992	0.004350742	0	0.007410853	0	0	0	0	0	0.23838015	0	0.233890345	0	0	0	0	0.011525807	0	1
2014	1	24	4	Disp	4.7259	0	0.002669474	0	0	0	0	0	0.360405599	0	0.635046931	0	0	0	0	0.001877997	0	0.233406274	0	0	0	0	0.000962093	0.001695241	5.01E-06	0.22887447	0.000676841	0.001192616	0	0.002662348	0	0	0	0	0	0.230513403	0	0.231762326	0	0	0	0	0.00187447	0	1
2012	1	25	4	Disp	159.756	0	0.375	0	0	0	0	0	0.125	0	0	0	0.125	0	0	0	0.375	0.34375	0	0	0	0	0.046875	0.046875	0.140625	0.015625	0.046875	0.046875	0	0.234375	0	0	0	0	0	0.109375	0	0	0	0.109375	0	0	0	0.234375	1
2013	1	25	4	Disp	20.8135	0	0.144789874	0	0	0	0	0	0.313479009	0	0	0	0.482494935	0	0	0	0.059236182	0.322228258	0	0	0	0	0.045388586	0.069860381	0.008576799	0.151252034	0.0185693	0.028581158	0	0.123825766	0	0	0	0	0	0.21520992	0	0	0	0.249693573	0	0	0	0.055727257	1
2014	1	25	4	Disp	61.6333	0	0.215769245	0	0	0	0	0	0.589286374	0	0	0	0.078347315	0	0	0	0.116597066	0.293226012	0	0	0	0	0.127149876	0.016904941	0.025158061	0.046169005	0.068709062	0.009135067	0	0.169212878	0	0	0	0	0	0.242027943	0	0	0	0.072209013	0	0	0	0.10300219	1
2012	1	26	4	Agg	104.3781	0	0.125	0	0	0	0	0	0.375	0.125	0	0	0	0	0.375	0	0	0.34375	0	0	0	0	0.046875	0.015625	0.046875	0.046875	0.140625	0.046875	0	0.109375	0	0	0	0	0	0.234375	0.109375	0	0	0	0	0.234375	0	0	1
2013	1	26	4	Agg	22.1317	0	0.034857317	0	0	0	0	0	0.367535417	0.104910866	0	0	0	0	0.492696401	0	0	0.304973327	0	0	0	0	0.012811299	0.003656911	0.017174075	0.038558459	0.181083377	0.051689206	0	0.033642285	0	0	0	0	0	0.232453134	0.093904576	0	0	0	0	0.249946657	0	0	1
2014	1	26	4	Agg	21.1785	0	0.024592742	0	0	0	0	0	0.329249422	0.035624405	0	0	0	0	0.610533431	0	0	0.258484923	0	0	0	0	0.008097146	0.000876102	0.015014691	0.011729315	0.201017779	0.02174989	0	0.023987939	0	0	0	0	0	0.22084424	0.034355307	0	0	0	0	0.237782361	0	0	1
2012	1	28	1	Mono	123.4471	0	1	0	0	0	0	0	0	0	0	0	0	0	0	0	0	0	0	0	0	0	0	0	0	0	0	0	0	0	0	0	0	0	0	0	0	0	0	0	0	0	0	0	0
2013	1	28	1	Mono	30.6933	0	1	0	0	0	0	0	0	0	0	0	0	0	0	0	0	0	0	0	0	0	0	0	0	0	0	0	0	0	0	0	0	0	0	0	0	0	0	0	0	0	0	0	0
2014	1	28	1	Mono	124.6295	0	1	0	0	0	0	0	0	0	0	0	0	0	0	0	0	0	0	0	0	0	0	0	0	0	0	0	0	0	0	0	0	0	0	0	0	0	0	0	0	0	0	0	0
2012	1	29	8	Agg	36.4231	0	0.125	0	0.0625	0	0.015625	0.296875	0.0625	0	0	0.0625	0.25	0.0625	0.0625	0	0	0.406982422	0.0078125	0.024169922	0.015625	0.00390625	0.0703125	0.05859375	0.0234375	0.1171875	0.046875	0.0390625	0	0.109375	0	0.05859375	0	0.015380859	0.208740234	0.05859375	0	0	0.05859375	0.1875	0.05859375	0.05859375	0	0	1
2013	1	29	8	Agg	1.8242	0	0.018153617	0	0.060011	0	0.00327613	0.186662346	0.036230148	0	0	0.33929148	0.281952774	0.000728843	0.073693662	0	0	0.379927788	0.001089417	0.007493029	0.095664174	5.37E-05	0.017678384	0.048559319	0.005817207	0.140505958	0.016832036	0.046234554	0	0.017824063	0	0.05640968	0	0.003265397	0.151819515	0.034917524	0	0	0.224172772	0.202455407	0.000728312	0.068262906	0	0	1
2014	1	29	8	Agg	0.1655	0	0.024319987	0	0.072189009	0	0	0.321836825	0.04871006	0	0	0.181706044	0.164002215	0.00010513	0.187130732	0	0	0.396656971	0.001755636	0.015676691	0.029800194	1.97E-05	0.035761108	0.033363957	0.018069945	0.128101119	0.069379665	0.064728984	0	0.023728525	0	0.066977756	0	0	0.218257883	0.04633739	0	0	0.148688958	0.137105489	0.000105119	0.152112821	0	0	1
2012	1	31	2	Agg	49.6301	0	0	0	0	0	0	0.5	0	0	0	0	0	0	0.5	0	0	0.25	0	0	0	0	0	0	0	0	0.25	0	0	0	0	0	0	0	0.25	0	0	0	0	0	0	0.25	0	0	1
2013	1	31	2	Agg	0.351	0	0	0	0	0	0	0.433737179	0	0	0	0	0	0	0.566262821	0	0	0.245609239	0	0	0	0	0	0	0	0	0.245609239	0	0	0	0	0	0	0	0.245609239	0	0	0	0	0	0	0.245609239	0	0	1
2014	1	31	2	Agg	1.3322	0	0	0	0	0	0	0.413552995	0	0	0	0	0	0	0.586447005	0	0	0.242526915	0	0	0	0	0	0	0	0	0.242526915	0	0	0	0	0	0	0	0.242526915	0	0	0	0	0	0	0.242526915	0	0	1
2012	1	32	1	Mono	45.1129	0	0	0	0	0	1	0	0	0	0	0	0	0	0	0	0	0	0	0	0	0	0	0	0	0	0	0	0	0	0	0	0	0	0	0	0	0	0	0	0	0	0	0	0
2013	1	32	1	Mono	0.0357	0	0	0	0	0	1	0	0	0	0	0	0	0	0	0	0	0	0	0	0	0	0	0	0	0	0	0	0	0	0	0	0	0	0	0	0	0	0	0	0	0	0	0	0
2014	1	32	1	Mono	2.7181	0	0	0	0	0	1	0	0	0	0	0	0	0	0	0	0	0	0	0	0	0	0	0	0	0	0	0	0	0	0	0	0	0	0	0	0	0	0	0	0	0	0	0	0
2012	1	34	2	Disp	163.9621	0.015625	0.484375	0	0	0	0	0	0	0	0	0	0.5	0	0	0	0	0.257568359	0.007568359	0	0	0	0	0.25	0	0	0	0	0.015380859	0.249755859	0	0	0	0	0	0	0	0	0	0.25	0	0	0	0	1
2013	1	34	2	Disp	2.494	0.013987657	0.07371323	0	0	0	0	0	0	0	0	0	0.912299113	0	0	0	0	0.081040517	0.001031075	0	0	0	0	0.080009441	0	0	0	0	0.013792003	0.06827959	0	0	0	0	0	0	0	0	0	0.080009441	0	0	0	0	1
2014	1	34	2	Disp	50.3454	0.081826933	0.341346668	0	0	0	0	0	0	0	0	0	0.576826399	0	0	0	0	0.272029055	0.027931351	0	0	0	0	0.244097704	0	0	0	0	0.075131286	0.22482912	0	0	0	0	0	0	0	0	0	0.244097704	0	0	0	0	1
2012	1	35	1	Mono	81.1878	0	0	0	0	0	0	0	0	1	0	0	0	0	0	0	0	0	0	0	0	0	0	0	0	0	0	0	0	0	0	0	0	0	0	0	0	0	0	0	0	0	0	0	0
2013	1	35	1	Mono	0.2225	0	0	0	0	0	0	0	0	1	0	0	0	0	0	0	0	0	0	0	0	0	0	0	0	0	0	0	0	0	0	0	0	0	0	0	0	0	0	0	0	0	0	0	0
2014	1	35	1	Mono	0.3149	0	0	0	0	0	0	0	0	1	0	0	0	0	0	0	0	0	0	0	0	0	0	0	0	0	0	0	0	0	0	0	0	0	0	0	0	0	0	0	0	0	0	0	0
2012	1	36	1	Mono	65.8542	0	0	0	0	0	0	0	0	0	1	0	0	0	0	0	0	0	0	0	0	0	0	0	0	0	0	0	0	0	0	0	0	0	0	0	0	0	0	0	0	0	0	0	0
2013	1	36	1	Mono	0.8524	0	0	0	0	0	0	0	0	0	1	0	0	0	0	0	0	0	0	0	0	0	0	0	0	0	0	0	0	0	0	0	0	0	0	0	0	0	0	0	0	0	0	0	0
2014	1	36	1	Mono	0	0	0	0	0	0	0	0	0	0	1	0	0	0	0	0	0	0	0	0	0	0	0	0	0	0	0	0	0	0	0	0	0	0	0	0	0	0	0	0	0	0	0	0	0
2012	1	37	1	Mono	61.3112	0	0	0	0	0	0	0	0	0	0	0	0	0	1	0	0	0	0	0	0	0	0	0	0	0	0	0	0	0	0	0	0	0	0	0	0	0	0	0	0	0	0	0	0
2013	1	37	1	Mono	5.2686	0	0	0	0	0	0	0	0	0	0	0	0	0	1	0	0	0	0	0	0	0	0	0	0	0	0	0	0	0	0	0	0	0	0	0	0	0	0	0	0	0	0	0	0
2014	1	37	1	Mono	163.97	0	0	0	0	0	0	0	0	0	0	0	0	0	1	0	0	0	0	0	0	0	0	0	0	0	0	0	0	0	0	0	0	0	0	0	0	0	0	0	0	0	0	0	0
2012	1	39	1	Mono	87.58385	0	0	0	0	1	0	0	0	0	0	0	0	0	0	0	0	0	0	0	0	0	0	0	0	0	0	0	0	0	0	0	0	0	0	0	0	0	0	0	0	0	0	0	0
2013	1	39	1	Mono	0.5248	0	0	0	0	1	0	0	0	0	0	0	0	0	0	0	0	0	0	0	0	0	0	0	0	0	0	0	0	0	0	0	0	0	0	0	0	0	0	0	0	0	0	0	0
2014	1	39	1	Mono	2.0925	0	0	0	0	1	0	0	0	0	0	0	0	0	0	0	0	0	0	0	0	0	0	0	0	0	0	0	0	0	0	0	0	0	0	0	0	0	0	0	0	0	0	0	0
2012	1	40	1	Mono	177.5901	0	0	1	0	0	0	0	0	0	0	0	0	0	0	0	0	0	0	0	0	0	0	0	0	0	0	0	0	0	0	0	0	0	0	0	0	0	0	0	0	0	0	0	0
2013	1	40	1	Mono	22.0176	0	0	1	0	0	0	0	0	0	0	0	0	0	0	0	0	0	0	0	0	0	0	0	0	0	0	0	0	0	0	0	0	0	0	0	0	0	0	0	0	0	0	0	0
2014	1	40	1	Mono	26.7824	0	0	1	0	0	0	0	0	0	0	0	0	0	0	0	0	0	0	0	0	0	0	0	0	0	0	0	0	0	0	0	0	0	0	0	0	0	0	0	0	0	0	0	0
2012	1	42	1	Mono	201.389	0	0	0	0	0	0	0	0	0	0	0	0	0	0	1	0	0	0	0	0	0	0	0	0	0	0	0	0	0	0	0	0	0	0	0	0	0	0	0	0	0	0	0	0
2013	1	42	1	Mono	35.9418	0	0	0	0	0	0	0	0	0	0	0	0	0	0	1	0	0	0	0	0	0	0	0	0	0	0	0	0	0	0	0	0	0	0	0	0	0	0	0	0	0	0	0	0
2014	1	42	1	Mono	208.82	0	0	0	0	0	0	0	0	0	0	0	0	0	0	1	0	0	0	0	0	0	0	0	0	0	0	0	0	0	0	0	0	0	0	0	0	0	0	0	0	0	0	0	0
2012	1	45	4	Agg	66.5225	0	0.0625	0	0	0.0625	0	0	0	0	0	0.4375	0	0	0.4375	0	0	0.3046875	0	0	0	0	0.00390625	0.02734375	0.02734375	0.02734375	0.02734375	0.19140625	0	0.05859375	0	0	0.05859375	0	0	0	0	0	0.24609375	0	0	0.24609375	0	0	1
2013	1	45	4	Agg	3.216	0	0.00196399	0	0	0.051236464	0	0	0	0	0	0.846833572	0	0	0.099965973	0	0	0.135125336	0	0	0	0	0.000100628	0.001663173	0.000196332	0.043388758	0.005121903	0.084654542	0	0.001960133	0	0	0.048611289	0	0	0	0	0	0.129706473	0	0	0.089972777	0	0	1
2014	1	45	4	Agg	25.7764	0	0.00201669	0	0	0.070979246	0	0	0	0	0	0.752888471	0	0	0.174115594	0	0	0.198900296	0	0	0	0	0.000143143	0.001518343	0.000351137	0.053439456	0.012358594	0.131089623	0	0.002012623	0	0	0.065941193	0	0	0	0	0	0.186047421	0	0	0.143799354	0	0	1
2012	1	46	2	Agg	22.8029	0	0	0	0	0.75	0	0	0	0	0	0	0.25	0	0	0	0	0.1875	0	0	0	0	0	0	0	0.1875	0	0	0	0	0	0	0.1875	0	0	0	0	0	0	0.1875	0	0	0	0	1
2013	1	46	2	Agg	2.3116	0	0	0	0	0.839666154	0	0	0	0	0	0	0.160333846	0	0	0	0	0.134626904	0	0	0	0	0	0	0	0.134626904	0	0	0	0	0	0	0.134626904	0	0	0	0	0	0	0.134626904	0	0	0	0	1
2014	1	46	2	Agg	9.828	0	0	0	0	0.937967382	0	0	0	0	0	0	0.062032618	0	0	0	0	0.058184572	0	0	0	0	0	0	0	0.058184572	0	0	0	0	0	0	0.058184572	0	0	0	0	0	0	0.058184572	0	0	0	0	1
2012	1	47	8	Disp	93.6421	0.125	0.125	0	0	0.125	0	0.125	0	0	0.125	0.125	0	0.125	0.125	0	0	0.4375	0.015625	0.015625	0.015625	0.015625	0.0625	0.0625	0.0625	0.0625	0.0625	0.0625	0.109375	0.109375	0	0	0.109375	0	0.109375	0	0	0.109375	0.109375	0	0.109375	0.109375	0	0	1
2013	1	47	8	Disp	1.8758	0.006963947	0.013227435	0	0	0.337455936	0	0.069311132	0	0	0.068998427	0.416476568	0	0.001228619	0.086337936	0	0	0.347713367	9.21E-05	0.023389453	0.028736228	0.000106076	0.008213189	0.009802411	0.00176809	0.19747524	0.035619191	0.042511373	0.00691545	0.01305247	0	0	0.223579427	0	0.064507099	0	0	0.064237644	0.243023836	0	0.00122711	0.078883697	0	0	1
2014	1	47	8	Disp	17.2684	0.003563002	0.014682309	0	0	0.297074414	0	0.085114834	0	0	0.17353969	0.262809783	0	0.001799233	0.161416736	0	0	0.389515194	5.23E-05	0.025285439	0.045607928	0.000290426	0.006973162	0.007961332	0.002977926	0.166768077	0.062379389	0.071219202	0.003550307	0.014466739	0	0	0.208821207	0	0.077870299	0	0	0.143423666	0.193740801	0	0.001795996	0.135361373	0	0	1
2012	1	48	2	Disp	66.3415	0	0	0	0	0	0.75	0	0	0	0	0	0.25	0	0	0	0	0.1875	0	0	0	0	0	0	0	0.1875	0	0	0	0	0	0	0	0.1875	0	0	0	0	0	0.1875	0	0	0	0	1
2013	1	48	2	Disp	0.076	0	0	0	0	0	0.789201051	0	0	0	0	0	0.210798949	0	0	0	0	0.166362752	0	0	0	0	0	0	0	0.166362752	0	0	0	0	0	0	0	0.166362752	0	0	0	0	0	0.166362752	0	0	0	0	1
2014	1	48	2	Disp	1.0748	0	0	0	0	0	0.94511774	0	0	0	0	0	0.05488226	0	0	0	0	0.051870198	0	0	0	0	0	0	0	0.051870198	0	0	0	0	0	0	0	0.051870198	0	0	0	0	0	0.051870198	0	0	0	0	1
2012	1	49	1	Mono	201.3641	0	0	0	0	0	0	0	0	0	0	0	0	0	0	0	1	0	0	0	0	0	0	0	0	0	0	0	0	0	0	0	0	0	0	0	0	0	0	0	0	0	0	0	0
2013	1	49	1	Mono	47.6119	0	0	0	0	0	0	0	0	0	0	0	0	0	0	0	1	0	0	0	0	0	0	0	0	0	0	0	0	0	0	0	0	0	0	0	0	0	0	0	0	0	0	0	0
2014	1	49	1	Mono	111.635	0	0	0	0	0	0	0	0	0	0	0	0	0	0	0	1	0	0	0	0	0	0	0	0	0	0	0	0	0	0	0	0	0	0	0	0	0	0	0	0	0	0	0	0
2012	1	51	1	Mono	126.5453	0	0	0	0	0	0	0	1	0	0	0	0	0	0	0	0	0	0	0	0	0	0	0	0	0	0	0	0	0	0	0	0	0	0	0	0	0	0	0	0	0	0	0	0
2013	1	51	1	Mono	0.8899	0	0	0	0	0	0	0	1	0	0	0	0	0	0	0	0	0	0	0	0	0	0	0	0	0	0	0	0	0	0	0	0	0	0	0	0	0	0	0	0	0	0	0	0
2014	1	51	1	Mono	12.3011	0	0	0	0	0	0	0	1	0	0	0	0	0	0	0	0	0	0	0	0	0	0	0	0	0	0	0	0	0	0	0	0	0	0	0	0	0	0	0	0	0	0	0	0
2012	1	52	1	Mono	109.8442	0	0	0	0	0	0	1	0	0	0	0	0	0	0	0	0	0	0	0	0	0	0	0	0	0	0	0	0	0	0	0	0	0	0	0	0	0	0	0	0	0	0	0	0
2013	1	52	1	Mono	1.2953	0	0	0	0	0	0	1	0	0	0	0	0	0	0	0	0	0	0	0	0	0	0	0	0	0	0	0	0	0	0	0	0	0	0	0	0	0	0	0	0	0	0	0	0
2014	1	52	1	Mono	0	0	0	0	0	0	0	1	0	0	0	0	0	0	0	0	0	0	0	0	0	0	0	0	0	0	0	0	0	0	0	0	0	0	0	0	0	0	0	0	0	0	0	0	0
2012	2	53	1	Mono	97.0503	0	0	1	0	0	0	0	0	0	0	0	0	0	0	0	0	0	0	0	0	0	0	0	0	0	0	0	0	0	0	0	0	0	0	0	0	0	0	0	0	0	0	0	0
2013	2	53	1	Mono	11.1601	0	0	1	0	0	0	0	0	0	0	0	0	0	0	0	0	0	0	0	0	0	0	0	0	0	0	0	0	0	0	0	0	0	0	0	0	0	0	0	0	0	0	0	0
2014	2	53	1	Mono	9.83499	0	0	1	0	0	0	0	0	0	0	0	0	0	0	0	0	0	0	0	0	0	0	0	0	0	0	0	0	0	0	0	0	0	0	0	0	0	0	0	0	0	0	0	0
2012	2	55	1	Mono	92.9521	0	1	0	0	0	0	0	0	0	0	0	0	0	0	0	0	0	0	0	0	0	0	0	0	0	0	0	0	0	0	0	0	0	0	0	0	0	0	0	0	0	0	0	0
2013	2	55	1	Mono	6.4511	0	1	0	0	0	0	0	0	0	0	0	0	0	0	0	0	0	0	0	0	0	0	0	0	0	0	0	0	0	0	0	0	0	0	0	0	0	0	0	0	0	0	0	0
2014	2	55	1	Mono	33.3247	0	1	0	0	0	0	0	0	0	0	0	0	0	0	0	0	0	0	0	0	0	0	0	0	0	0	0	0	0	0	0	0	0	0	0	0	0	0	0	0	0	0	0	0
2012	2	56	4	Disp	23.5317	0	0	0.375	0	0	0.375	0	0	0	0	0.125	0	0	0.125	0	0	0.34375	0	0	0	0	0.140625	0.046875	0.046875	0.046875	0.046875	0.015625	0	0	0.234375	0	0	0.234375	0	0	0	0	0.109375	0	0	0.109375	0	0	1
2013	2	56	4	Disp	0.9549	0	0	0.081221103	0	0	0.318609643	0	0	0	0	0.469575627	0	0	0.130593626	0	0	0.327167531	0	0	0	0	0.025877827	0.03813945	0.010606958	0.149611323	0.041608389	0.061323584	0	0	0.074624235	0	0	0.217097538	0	0	0	0	0.249074358	0	0	0.113538931	0	0	1
2014	2	56	4	Disp	0	0	0	0.042499904	0	0	0.500940391	0	0	0	0	0.240317814	0	0	0.216241892	0	0	0.321369639	0	0	0	0	0.021289919	0.010213484	0.00919026	0.1203849	0.108324298	0.051966779	0	0	0.040693662	0	0	0.249999116	0	0	0	0	0.182565162	0	0	0.169481336	0	0	1
2012	2	57	2	Agg	97.3439	0	0	0	0	0	0	0.5	0	0	0	0	0	0.5	0	0	0	0.25	0	0	0	0	0	0	0	0	0.25	0	0	0	0	0	0	0	0.25	0	0	0	0	0	0.25	0	0	0	1
2013	2	57	2	Agg	1.9219	0	0	0	0	0	0	0.688112415	0	0	0	0	0	0.311887585	0	0	0	0.214613719	0	0	0	0	0	0	0	0	0.214613719	0	0	0	0	0	0	0	0.214613719	0	0	0	0	0	0.214613719	0	0	0	1
2014	2	57	2	Agg	1.464	0	0	0	0	0	0	0.801453643	0	0	0	0	0	0.198546357	0	0	0	0.159125701	0	0	0	0	0	0	0	0	0.159125701	0	0	0	0	0	0	0	0.159125701	0	0	0	0	0	0.159125701	0	0	0	1
2012	2	58	2	Disp	202.3202	0	0.5	0	0	0	0	0	0	0	0.5	0	0	0	0	0	0	0.25	0	0	0	0	0	0.25	0	0	0	0	0	0.25	0	0	0	0	0	0	0	0.25	0	0	0	0	0	0	1
2013	2	58	2	Disp	1.9005	0	0.297451493	0	0	0	0	0	0	0	0.702548507	0	0	0	0	0	0	0.208974102	0	0	0	0	0	0.208974102	0	0	0	0	0	0.208974102	0	0	0	0	0	0	0	0.208974102	0	0	0	0	0	0	1
2014	2	58	2	Disp	0.8079	0	0.072260183	0	0	0	0	0	0	0	0.927739817	0	0	0	0	0	0	0.067038649	0	0	0	0	0	0.067038649	0	0	0	0	0	0.067038649	0	0	0	0	0	0	0	0.067038649	0	0	0	0	0	0	1
2012	2	61	2	Agg	54.5364	0	0	0	0	0	0.75	0	0	0	0	0.25	0	0	0	0	0	0.1875	0	0	0	0	0	0	0	0.1875	0	0	0	0	0	0	0	0.1875	0	0	0	0	0.1875	0	0	0	0	0	1
2013	2	61	2	Agg	19.1079	0	0	0	0	0	0.576502798	0	0	0	0	0.423497202	0	0	0	0	0	0.244147322	0	0	0	0	0	0	0	0.244147322	0	0	0	0	0	0	0	0.244147322	0	0	0	0	0.244147322	0	0	0	0	0	1
2014	2	61	2	Agg	0.8607	0	0	0	0	0	0.752342458	0	0	0	0	0.247657542	0	0	0	0	0	0.186323284	0	0	0	0	0	0	0	0.186323284	0	0	0	0	0	0	0	0.186323284	0	0	0	0	0.186323284	0	0	0	0	0	1
2012	2	63	4	Disp	65.1427	0	0.25	0	0	0.25	0	0	0	0	0	0.25	0	0	0	0	0.25	0.375	0	0	0	0	0.0625	0.0625	0.0625	0.0625	0.0625	0.0625	0	0.1875	0	0	0.1875	0	0	0	0	0	0.1875	0	0	0	0	0.1875	1
2013	2	63	4	Disp	0.7611	0	0.024174153	0	0	0.213476457	0	0	0	0	0	0.751768409	0	0	0	0	0.010580981	0.194287857	0	0	0	0	0.005160613	0.018173365	0.000255786	0.160484856	0.00225879	0.007954447	0	0.023589763	0	0	0.167904259	0	0	0	0	0	0.186612668	0	0	0	0	0.010469024	1
2014	2	63	4	Disp	1.6286	0	0.023097457	0	0	0.438702901	0	0	0	0	0	0.524195878	0	0	0	0	0.014003764	0.266014424	0	0	0	0	0.010132921	0.012107592	0.000323451	0.229966252	0.006143492	0.007340715	0	0.022563965	0	0	0.246242666	0	0	0	0	0	0.24941456	0	0	0	0	0.013807659	1
2012	2	66	8	Agg	69.8817	0	0	0.1875	0.0625	0	0	0.1875	0.0625	0	0.1875	0	0.1875	0.0625	0	0.0625	0	0.421875	0.01171875	0.01171875	0.03515625	0.00390625	0.0625	0.09375	0.03125	0.09375	0.03125	0.046875	0	0	0.15234375	0.05859375	0	0	0.15234375	0.05859375	0	0.15234375	0	0.15234375	0.05859375	0	0.05859375	0	1
2013	2	66	8	Agg	16.5875	0	0	0.107730274	0.114082098	0	0	0.108795876	0.111198704	0	0.19235161	0	0.3429358	0.000214583	0	0.022691055	0	0.398029367	0.012290096	0.01209796	0.065964253	4.87E-06	0.04879752	0.11873337	0.005080754	0.117760329	0.005039116	0.0122611	0	0	0.096124462	0.101067373	0	0	0.096959333	0.098833552	0	0.155352468	0	0.225330837	0.000214537	0	0.022176171	0	1
2014	2	66	8	Agg	17.9585	0	0	0.094778959	0.071317372	0	0	0.127274079	0.068269621	0	0.537135626	0	0.068269621	0.001349544	0	0.031605177	0	0.335447608	0.006759386	0.008688953	0.036670046	4.27E-05	0.032479091	0.10055559	0.005473658	0.118383182	0.006444088	0.019950961	0	0	0.085795908	0.066231205	0	0	0.111075388	0.06360888	0	0.248620945	0	0.06360888	0.001347723	0	0.03060629	0	1
2012	2	70	1	Mono	95.3121	0	0	0	0	0	0	0	0	0	0	0	0	0	0	1	0	0	0	0	0	0	0	0	0	0	0	0	0	0	0	0	0	0	0	0	0	0	0	0	0	0	0	0	0
2013	2	70	1	Mono	18.1426	0	0	0	0	0	0	0	0	0	0	0	0	0	0	1	0	0	0	0	0	0	0	0	0	0	0	0	0	0	0	0	0	0	0	0	0	0	0	0	0	0	0	0	0
2014	2	70	1	Mono	169.75	0	0	0	0	0	0	0	0	0	0	0	0	0	0	1	0	0	0	0	0	0	0	0	0	0	0	0	0	0	0	0	0	0	0	0	0	0	0	0	0	0	0	0	0
2012	2	71	1	Mono	73.6329	0	0	0	0	0	0	0	0	0	1	0	0	0	0	0	0	0	0	0	0	0	0	0	0	0	0	0	0	0	0	0	0	0	0	0	0	0	0	0	0	0	0	0	0
2013	2	71	1	Mono	1.6167	0	0	0	0	0	0	0	0	0	1	0	0	0	0	0	0	0	0	0	0	0	0	0	0	0	0	0	0	0	0	0	0	0	0	0	0	0	0	0	0	0	0	0	0
2014	2	71	1	Mono	0	0	0	0	0	0	0	0	0	0	1	0	0	0	0	0	0	0	0	0	0	0	0	0	0	0	0	0	0	0	0	0	0	0	0	0	0	0	0	0	0	0	0	0	0
2012	2	73	1	Mono	47.4421	0	0	0	0	0	0	0	0	0	0	1	0	0	0	0	0	0	0	0	0	0	0	0	0	0	0	0	0	0	0	0	0	0	0	0	0	0	0	0	0	0	0	0	0
2013	2	73	1	Mono	4.6805	0	0	0	0	0	0	0	0	0	0	1	0	0	0	0	0	0	0	0	0	0	0	0	0	0	0	0	0	0	0	0	0	0	0	0	0	0	0	0	0	0	0	0	0
2014	2	73	1	Mono	36.9767	0	0	0	0	0	0	0	0	0	0	1	0	0	0	0	0	0	0	0	0	0	0	0	0	0	0	0	0	0	0	0	0	0	0	0	0	0	0	0	0	0	0	0	0
2012	2	75	1	Mono	87.0275	1	0	0	0	0	0	0	0	0	0	0	0	0	0	0	0	0	0	0	0	0	0	0	0	0	0	0	0	0	0	0	0	0	0	0	0	0	0	0	0	0	0	0	0
2013	2	75	1	Mono	4.0669	1	0	0	0	0	0	0	0	0	0	0	0	0	0	0	0	0	0	0	0	0	0	0	0	0	0	0	0	0	0	0	0	0	0	0	0	0	0	0	0	0	0	0	0
2014	2	75	1	Mono	24.3016	1	0	0	0	0	0	0	0	0	0	0	0	0	0	0	0	0	0	0	0	0	0	0	0	0	0	0	0	0	0	0	0	0	0	0	0	0	0	0	0	0	0	0	0
2012	2	76	1	Mono	22.6488	0	0	0	0	0	1	0	0	0	0	0	0	0	0	0	0	0	0	0	0	0	0	0	0	0	0	0	0	0	0	0	0	0	0	0	0	0	0	0	0	0	0	0	0
2013	2	76	1	Mono	0.0255	0	0	0	0	0	1	0	0	0	0	0	0	0	0	0	0	0	0	0	0	0	0	0	0	0	0	0	0	0	0	0	0	0	0	0	0	0	0	0	0	0	0	0	0
2014	2	76	1	Mono	10.0988	0	0	0	0	0	1	0	0	0	0	0	0	0	0	0	0	0	0	0	0	0	0	0	0	0	0	0	0	0	0	0	0	0	0	0	0	0	0	0	0	0	0	0	0
2012	2	77	8	Agg	38.5407	0.125	0	0	0.125	0.125	0	0	0.125	0.125	0	0	0.125	0	0.125	0.125	0	0.4375	0.015625	0.015625	0.015625	0.015625	0.0625	0.0625	0.0625	0.0625	0.0625	0.0625	0.109375	0	0	0.109375	0.109375	0	0	0.109375	0.109375	0	0	0.109375	0	0.109375	0.109375	0	1
2013	2	77	8	Agg	2.684	0.045622409	0	0	0.147532897	0.256469396	0	0	0.056661378	0.102990388	0	0	0.142480035	0	0.2300052	0.018238298	0	0.411511486	0.006730806	0.014531909	0.014674074	0.004194903	0.060482871	0.047413915	0.047949549	0.076864344	0.077732679	0.060936437	0.043541005	0	0	0.125766941	0.190692845	0	0	0.053450866	0.092383368	0	0	0.122179475	0	0.177102808	0.017905663	0	1
2014	2	77	8	Agg	29.3	0.047700785	0	0	0.091421322	0.216052838	0	0	0.099444009	0.067042303	0	0	0.059454955	0	0.383652375	0.035231414	0	0.38816944	0.004360869	0.02148516	0.003985997	0.013516616	0.043892586	0.017598565	0.058275995	0.039909486	0.132156515	0.052987651	0.04542542	0	0	0.083063464	0.169374009	0	0	0.089554898	0.062547633	0	0	0.055920063	0	0.23646323	0.033990162	0	1
2012	2	79	1	Mono	151.5938	0	0	0	0	0	0	1	0	0	0	0	0	0	0	0	0	0	0	0	0	0	0	0	0	0	0	0	0	0	0	0	0	0	0	0	0	0	0	0	0	0	0	0	0
2013	2	79	1	Mono	1.6636	0	0	0	0	0	0	1	0	0	0	0	0	0	0	0	0	0	0	0	0	0	0	0	0	0	0	0	0	0	0	0	0	0	0	0	0	0	0	0	0	0	0	0	0
2014	2	79	1	Mono	5.1067	0	0	0	0	0	0	1	0	0	0	0	0	0	0	0	0	0	0	0	0	0	0	0	0	0	0	0	0	0	0	0	0	0	0	0	0	0	0	0	0	0	0	0	0
2012	2	80	8	Disp	64.4839	0.109375	0	0.140625	0	0	0.125	0.125	0	0	0	0.125	0.125	0.125	0.125	0	0	0.437255859	0.015380859	0.015625	0.015625	0.015625	0.0625	0.0625	0.0625	0.0625	0.0625	0.0625	0.097412109	0	0.120849609	0	0	0.109375	0.109375	0	0	0	0.109375	0.109375	0.109375	0.109375	0	0	1
2013	2	80	8	Disp	1.4184	0.017395073	0	0.072688723	0	0	0.120439109	0.043264928	0	0	0	0.514308915	0.085922344	0.005295473	0.140685435	0	0	0.343159793	0.001264426	0.005210789	0.044190628	0.000744996	0.014747081	0.05407111	0.013150514	0.09826028	0.023897664	0.087622304	0.017092484	0	0.067405073	0	0	0.10593353	0.041393074	0	0	0	0.249795255	0.078539695	0.005267431	0.120893043	0	0	1
2014	2	80	8	Disp	1.6458	0.014514084	0	0.064664876	0	0	0.211226242	0.069173506	0	0	0	0.311960161	0.025903008	0.004068267	0.298489856	0	0	0.379551722	0.000938551	0.01461126	0.008080707	0.001214336	0.02220176	0.026751654	0.023956238	0.094736747	0.084837221	0.102223246	0.014303425	0	0.06048333	0	0	0.166609717	0.064388532	0	0	0	0.214641019	0.025232042	0.004051716	0.209393662	0	0	1
2012	2	81	1	Mono	166.769	0	0	0	0	0	0	0	0	0	0	0	0	1	0	0	0	0	0	0	0	0	0	0	0	0	0	0	0	0	0	0	0	0	0	0	0	0	0	0	0	0	0	0	0
2013	2	81	1	Mono	34.7478	0	0	0	0	0	0	0	0	0	0	0	0	1	0	0	0	0	0	0	0	0	0	0	0	0	0	0	0	0	0	0	0	0	0	0	0	0	0	0	0	0	0	0	0
2014	2	81	1	Mono	114.1415	0	0	0	0	0	0	0	0	0	0	0	0	1	0	0	0	0	0	0	0	0	0	0	0	0	0	0	0	0	0	0	0	0	0	0	0	0	0	0	0	0	0	0	0
2012	2	82	2	Disp	15.5528	0	0	0	0	0	0.875	0	0	0	0	0	0.125	0	0	0	0	0.109375	0	0	0	0	0	0	0	0.109375	0	0	0	0	0	0	0	0.109375	0	0	0	0	0	0.109375	0	0	0	0	1
2013	2	82	2	Disp	0.1735	0	0	0	0	0	0.872175111	0	0	0	0	0	0.127824889	0	0	0	0	0.111485687	0	0	0	0	0	0	0	0.111485687	0	0	0	0	0	0	0	0.111485687	0	0	0	0	0	0.111485687	0	0	0	0	1
2014	2	82	2	Disp	12.0867	0	0	0	0	0	0.942483563	0	0	0	0	0	0.057516437	0	0	0	0	0.054208297	0	0	0	0	0	0	0	0.054208297	0	0	0	0	0	0	0	0.054208297	0	0	0	0	0	0.054208297	0	0	0	0	1
2012	2	83	4	Disp	35.0065	0	0.4375	0	0	0.015625	0.046875	0	0	0	0	0	0.4375	0	0	0.0625	0	0.305419922	0	0.000732422	0	0	0.02734375	0.19140625	0.02734375	0.02734375	0.00390625	0.02734375	0	0.24609375	0	0	0.015380859	0.044677734	0	0	0	0	0	0.24609375	0	0	0.05859375	0	1
2013	2	83	4	Disp	6.3521	0	0.093468383	0	0	0.047624798	0.036997902	0	0	0	0	0	0.808972482	0	0	0.012936435	0	0.166511434	0	0.001762018	0	0	0.007909547	0.07561335	0.001209148	0.068457436	0.001094716	0.01046522	0	0.084732044	0	0	0.045356677	0.035629057	0	0	0	0	0	0.154536005	0	0	0.012769084	0	1
2014	2	83	4	Disp	5.7293	0	0.363905924	0	0	0.148931869	0.082552733	0	0	0	0	0	0.329537031	0	0	0.075072444	0	0.362173149	0	0.012294733	0	0	0.084238618	0.119920478	0.027319307	0.076282749	0.017378115	0.02473915	0	0.231478403	0	0	0.126751167	0.075737779	0	0	0	0	0	0.220942376	0	0	0.069436572	0	1
2012	2	84	1	Mono	131.131	0	0	0	0	0	0	0	0	0	0	0	0	0	0	0	1	0	0	0	0	0	0	0	0	0	0	0	0	0	0	0	0	0	0	0	0	0	0	0	0	0	0	0	0
2013	2	84	1	Mono	21.0183	0	0	0	0	0	0	0	0	0	0	0	0	0	0	0	1	0	0	0	0	0	0	0	0	0	0	0	0	0	0	0	0	0	0	0	0	0	0	0	0	0	0	0	0
2014	2	84	1	Mono	65.5436	0	0	0	0	0	0	0	0	0	0	0	0	0	0	0	1	0	0	0	0	0	0	0	0	0	0	0	0	0	0	0	0	0	0	0	0	0	0	0	0	0	0	0	0
2012	2	85	4	Agg	182.093	0.015625	0.421875	0	0	0	0.0625	0	0	0	0	0	0.0625	0.4375	0	0	0	0.311279297	0.006591797	0	0	0	0.02734375	0.02734375	0.19140625	0.00390625	0.02734375	0.02734375	0.015380859	0.243896484	0	0	0	0.05859375	0	0	0	0	0	0.05859375	0.24609375	0	0	0	1
2013	2	85	4	Agg	20.1914	0.07415656	0.345689085	0	0	0	0.244696803	0	0	0	0	0	0.178059537	0.157398015	0	0	0	0.379322001	0.025635113	0	0	0	0.102734887	0.074757521	0.066082871	0.043570599	0.038514791	0.028026218	0.068657365	0.226188142	0	0	0	0.184820278	0	0	0	0	0	0.146354338	0.13262388	0	0	0	1
2014	2	85	4	Agg	3.7336	0.069233799	0.460212724	0	0	0	0.281662399	0	0	0	0	0	0.07071105	0.118180028	0	0	0	0.342555326	0.031862275	0	0	0	0.149125178	0.03743772	0.062570005	0.019916644	0.03328687	0.008356634	0.06444048	0.248416973	0	0	0	0.202328692	0	0	0	0	0	0.065710997	0.104213509	0	0	0	1
2012	2	86	2	Disp	20.7381	0	0	0	0	0	0.25	0	0	0	0	0.75	0	0	0	0	0	0.1875	0	0	0	0	0	0	0	0.1875	0	0	0	0	0	0	0	0.1875	0	0	0	0	0.1875	0	0	0	0	0	1
2013	2	86	2	Disp	0.6661	0	0	0	0	0	0.110554644	0	0	0	0	0.889445356	0	0	0	0	0	0.098332315	0	0	0	0	0	0	0	0.098332315	0	0	0	0	0	0	0	0.098332315	0	0	0	0	0.098332315	0	0	0	0	0	1
2014	2	86	2	Disp	1.7956	0	0	0	0	0	0.314742953	0	0	0	0	0.685257047	0	0	0	0	0	0.215679827	0	0	0	0	0	0	0	0.215679827	0	0	0	0	0	0	0	0.215679827	0	0	0	0	0.215679827	0	0	0	0	0	1
2012	2	87	1	Mono	30.2007	0	0	0	1	0	0	0	0	0	0	0	0	0	0	0	0	0	0	0	0	0	0	0	0	0	0	0	0	0	0	0	0	0	0	0	0	0	0	0	0	0	0	0	0
2013	2	87	1	Mono	4.0884	0	0	0	1	0	0	0	0	0	0	0	0	0	0	0	0	0	0	0	0	0	0	0	0	0	0	0	0	0	0	0	0	0	0	0	0	0	0	0	0	0	0	0	0
2014	2	87	1	Mono	31.16	0	0	0	1	0	0	0	0	0	0	0	0	0	0	0	0	0	0	0	0	0	0	0	0	0	0	0	0	0	0	0	0	0	0	0	0	0	0	0	0	0	0	0	0
2012	2	88	2	Agg	63.2362	0.125	0	0	0	0	0	0	0	0	0	0	0.875	0	0	0	0	0.109375	0	0	0	0	0	0.109375	0	0	0	0	0.109375	0	0	0	0	0	0	0	0	0	0	0.109375	0	0	0	0	1
2013	2	88	2	Agg	6.4769	0.029919694	0	0	0	0	0	0	0	0	0	0	0.970080306	0	0	0	0	0.029024506	0	0	0	0	0	0.029024506	0	0	0	0	0.029024506	0	0	0	0	0	0	0	0	0	0	0.029024506	0	0	0	0	1
2014	2	88	2	Agg	86.0401	0.060553862	0	0	0	0	0	0	0	0	0	0	0.939446138	0	0	0	0	0.056887092	0	0	0	0	0	0.056887092	0	0	0	0	0.056887092	0	0	0	0	0	0	0	0	0	0	0.056887092	0	0	0	0	1
2012	2	89	1	Mono	77.9961	0	0	0	0	0	0	0	0	0	0	0	0	0	1	0	0	0	0	0	0	0	0	0	0	0	0	0	0	0	0	0	0	0	0	0	0	0	0	0	0	0	0	0	0
2013	2	89	1	Mono	6.6838	0	0	0	0	0	0	0	0	0	0	0	0	0	1	0	0	0	0	0	0	0	0	0	0	0	0	0	0	0	0	0	0	0	0	0	0	0	0	0	0	0	0	0	0
2014	2	89	1	Mono	241.61	0	0	0	0	0	0	0	0	0	0	0	0	0	1	0	0	0	0	0	0	0	0	0	0	0	0	0	0	0	0	0	0	0	0	0	0	0	0	0	0	0	0	0	0
2012	2	91	1	Mono	52.2394	0	0	0	0	0	0	0	0	1	0	0	0	0	0	0	0	0	0	0	0	0	0	0	0	0	0	0	0	0	0	0	0	0	0	0	0	0	0	0	0	0	0	0	0
2013	2	91	1	Mono	4.945	0	0	0	0	0	0	0	0	1	0	0	0	0	0	0	0	0	0	0	0	0	0	0	0	0	0	0	0	0	0	0	0	0	0	0	0	0	0	0	0	0	0	0	0
2014	2	91	1	Mono	2.8981	0	0	0	0	0	0	0	0	1	0	0	0	0	0	0	0	0	0	0	0	0	0	0	0	0	0	0	0	0	0	0	0	0	0	0	0	0	0	0	0	0	0	0	0
2012	2	92	1	Mono	52.9324	0	0	0	0	1	0	0	0	0	0	0	0	0	0	0	0	0	0	0	0	0	0	0	0	0	0	0	0	0	0	0	0	0	0	0	0	0	0	0	0	0	0	0	0
2013	2	92	1	Mono	0.9639	0	0	0	0	1	0	0	0	0	0	0	0	0	0	0	0	0	0	0	0	0	0	0	0	0	0	0	0	0	0	0	0	0	0	0	0	0	0	0	0	0	0	0	0
2014	2	92	1	Mono	10.3309	0	0	0	0	1	0	0	0	0	0	0	0	0	0	0	0	0	0	0	0	0	0	0	0	0	0	0	0	0	0	0	0	0	0	0	0	0	0	0	0	0	0	0	0
2012	2	95	4	Agg	184.6199	0.25	0	0	0	0	0	0.25	0	0	0	0	0.25	0	0	0	0.25	0.375	0	0	0	0	0.0625	0.0625	0.0625	0.0625	0.0625	0.0625	0.1875	0	0	0	0	0	0.1875	0	0	0	0	0.1875	0	0	0	0.1875	1
2013	2	95	4	Agg	5.3455	0.133548009	0	0	0	0	0	0.222540984	0	0	0	0	0.58823185	0	0	0	0.055679157	0.291761781	0	0	0	0	0.029719905	0.078557192	0.007435841	0.130905695	0.012390894	0.032752254	0.115712938	0	0	0	0	0	0.173016494	0	0	0	0	0.242215141	0	0	0	0.052578989	1
2014	2	95	4	Agg	0.5637	0.331567766	0	0	0	0	0	0.432176014	0	0	0	0	0.129449085	0	0	0	0.106807136	0.337560941	0	0	0	0	0.143295636	0.042921144	0.035413804	0.05594479	0.046159482	0.013826086	0.221630583	0	0	0	0	0	0.245399907	0	0	0	0	0.112692019	0	0	0	0.095399372	1
2012	2	97	4	Agg	37.1416	0.015625	0.359375	0	0	0.125	0	0	0	0.375	0	0	0	0.125	0	0	0	0.349365234	0.005615234	0	0	0	0.046875	0.140625	0.046875	0.046875	0.015625	0.046875	0.015380859	0.230224609	0	0	0.109375	0	0	0	0.234375	0	0	0	0.109375	0	0	0	1
2013	2	97	4	Agg	6.1297	0.00285134	0.073870121	0	0	0.244030454	0	0	0	0.673309273	0	0	0	0.005938812	0	0	0	0.240801783	0.000210629	0	0	0	0.018722373	0.051657271	0.000455634	0.164307968	0.001449251	0.003998657	0.00284321	0.068413326	0	0	0.184479592	0	0	0	0.219963896	0	0	0	0.005903543	0	0	0	1
2014	2	97	4	Agg	7.7377	0	0.114669376	0	0	0.266001148	0	0	0	0.600424047	0	0	0	0.018905429	0	0	0	0.277613936	0	0	0	0	0.030502186	0.068850251	0.002167874	0.159713486	0.005028866	0.011351274	0	0.10152031	0	0	0.195244537	0	0	0	0.239915011	0	0	0	0.018548014	0	0	0	1
2012	2	98	1	Mono	52.3855	0	0	0	0	0	0	0	0	0	0	0	1	0	0	0	0	0	0	0	0	0	0	0	0	0	0	0	0	0	0	0	0	0	0	0	0	0	0	0	0	0	0	0	0
2013	2	98	1	Mono	3.2198	0	0	0	0	0	0	0	0	0	0	0	1	0	0	0	0	0	0	0	0	0	0	0	0	0	0	0	0	0	0	0	0	0	0	0	0	0	0	0	0	0	0	0	0
2014	2	98	1	Mono	97.252	0	0	0	0	0	0	0	0	0	0	0	1	0	0	0	0	0	0	0	0	0	0	0	0	0	0	0	0	0	0	0	0	0	0	0	0	0	0	0	0	0	0	0	0
2012	2	99	8	Agg	132.7021	0	0.0625	0	0.0625	0	0.0625	0.3125	0	0.25	0	0	0.0625	0	0.125	0	0.0625	0.40234375	0.00390625	0.01953125	0.015625	0.0078125	0.046875	0.0390625	0.0234375	0.1171875	0.0703125	0.05859375	0	0.05859375	0	0.05859375	0	0.05859375	0.21484375	0	0.1875	0	0	0.05859375	0	0.109375	0	0.05859375	1
2013	2	99	8	Agg	1.4397	0	0.011460203	0	0.074095924	0	0.087313442	0.151631165	0	0.289793767	0	0	0.189124732	0	0.193856929	0	0.002723838	0.403213145	0.000849154	0.013239439	0.054807169	0.000528035	0.020443175	0.040974412	0.016818689	0.114434993	0.046971914	0.094146166	0	0.011328867	0	0.068605718	0	0.079689805	0.128639155	0	0.20581334	0	0	0.153356568	0	0.15627642	0	0.002716419	1
2014	2	99	8	Agg	0	0	0.00709578	0	0.052611055	0	0.150865238	0.14766894	0	0.192717556	0	0	0.031579418	0	0.41415704	0	0.003304972	0.371470498	0.000373317	0.02227811	0.006085908	0.001368777	0.017824531	0.013392062	0.024925336	0.066960313	0.124626679	0.093635466	0	0.00704543	0	0.049843132	0	0.128104918	0.125862824	0	0.1555775	0	0	0.030582158	0	0.242630986	0	0.003294049	1
2012	2	101	8	Disp	188.4659	0.1875	0	0.1875	0	0	0.0625	0	0.1875	0.0625	0.0625	0	0	0.0625	0	0.1875	0	0.421875	0.03515625	0.01171875	0.00390625	0.01171875	0.09375	0.046875	0.09375	0.03125	0.0625	0.03125	0.15234375	0	0.15234375	0	0	0.05859375	0	0.15234375	0.05859375	0.05859375	0	0	0.05859375	0	0.15234375	0	1
2013	2	101	8	Disp	1.6415	0.090317757	0	0.18090135	0	0	0.161312565	0	0.206438214	0.259655244	0.064099688	0	0	0.005856698	0	0.031418484	0	0.408963943	0.016338604	0.033301078	0.01664382	0.000184009	0.099741038	0.087808524	0.010109742	0.119061128	0.013707977	0.012068024	0.08216046	0	0.148176052	0	0	0.135290821	0	0.163821478	0.192234398	0.059990918	0	0	0.005822397	0	0.030431363	0	1
2014	2	101	8	Disp	0	0.042015274	0	0.180865628	0	0	0.215579845	0	0.228521148	0.131041283	0.177804524	0	0	0.000260519	0	0.023911778	0	0.408733824	0.007599119	0.049264554	0.023299733	6.23E-06	0.09898163	0.068835832	0.005387543	0.13715873	0.010734941	0.007465513	0.040249991	0	0.148153253	0	0	0.169105175	0	0.176299233	0.113869465	0.146190075	0	0	0.000260451	0	0.023340005	0	1
2012	2	102	1	Mono	142.7408	0	0	0	0	0	0	0	1	0	0	0	0	0	0	0	0	0	0	0	0	0	0	0	0	0	0	0	0	0	0	0	0	0	0	0	0	0	0	0	0	0	0	0	0
2013	2	102	1	Mono	3.2672	0	0	0	0	0	0	0	1	0	0	0	0	0	0	0	0	0	0	0	0	0	0	0	0	0	0	0	0	0	0	0	0	0	0	0	0	0	0	0	0	0	0	0	0
2014	2	102	1	Mono	7.6515	0	0	0	0	0	0	0	1	0	0	0	0	0	0	0	0	0	0	0	0	0	0	0	0	0	0	0	0	0	0	0	0	0	0	0	0	0	0	0	0	0	0	0	0
2012	2	104	8	Disp	65.3403	0	0.0625	0	0.0625	0.015625	0.296875	0	0.0625	0	0.25	0.0625	0	0	0.125	0.0625	0	0.406982422	0.00390625	0.024169922	0.015625	0.0078125	0.046875	0.0390625	0.0234375	0.1171875	0.0703125	0.05859375	0	0.05859375	0	0.05859375	0.015380859	0.208740234	0	0.05859375	0	0.1875	0.05859375	0	0	0.109375	0.05859375	0	1
2013	2	104	8	Disp	16.3717	0	0.0072834	0	0.048581368	0.124557017	0.207000761	0	0.031046853	0	0.167746494	0.282943798	0	0	0.127350799	0.00348951	0	0.406916324	0.000353838	0.036077223	0.04746283	0.000444392	0.020256824	0.025177709	0.007309364	0.163422387	0.047443302	0.058968457	0	0.007230352	0	0.046221219	0.109042567	0.164151446	0	0.030082946	0	0.139607608	0.202886605	0	0	0.111132573	0.003477333	0	1
2014	2	104	8	Disp	26.09	0	0.001722305	0	0.018577307	0.038516148	0.189198747	0	0.008227457	0	0.439477261	0.124940852	0	0	0.178018871	0.001321053	0	0.360930813	3.20E-05	0.009160721	0.054908663	0.000235172	0.004789538	0.011457469	0.003640531	0.133170137	0.042313884	0.101222702	0	0.001719339	0	0.018232191	0.037032654	0.153402581	0	0.008159766	0	0.246336998	0.109330636	0	0	0.146328153	0.001319308	0	1
2012	3	105	8	Agg	80.2171	0.125	0	0.125	0	0	0.125	0	0.125	0	0	0.125	0.125	0.125	0.125	0	0	0.4375	0.015625	0.015625	0.015625	0.015625	0.0625	0.0625	0.0625	0.0625	0.0625	0.0625	0.109375	0	0.109375	0	0	0.109375	0	0.109375	0	0	0.109375	0.109375	0.109375	0.109375	0	0	1
2013	3	105	8	Agg	5.6536	0.03939366	0	0.020073105	0	0	0.195586067	0	0.056272269	0	0	0.320033174	0.219483352	0.014513454	0.13464492	0	0	0.393845333	0.000790753	0.011006072	0.070241954	0.001954163	0.014977201	0.032083303	0.008869966	0.135881735	0.03756678	0.080473408	0.0378418	0	0.019670176	0	0	0.157332157	0	0.053105701	0	0	0.217611942	0.17131041	0.014302814	0.116515666	0	0	1
2014	3	105	8	Agg	1.0388	0.036818827	0	0.021723764	0	0	0.204111501	0	0.095164526	0	0	0.400412948	0.033596359	0.004716879	0.203455194	0	0	0.372289574	0.000799844	0.019424174	0.013452417	0.000959674	0.017520394	0.025408029	0.012186933	0.129888581	0.062300911	0.090348617	0.035463201	0	0.021251842	0	0	0.162449996	0	0.086108239	0	0	0.240082419	0.032467644	0.00469463	0.162061178	0	0	1
2012	3	106	1	Mono	94.2819	0	0	0	0	0	0	0	0	0	0	1	0	0	0	0	0	0	0	0	0	0	0	0	0	0	0	0	0	0	0	0	0	0	0	0	0	0	0	0	0	0	0	0	0
2013	3	106	1	Mono	2.6521	0	0	0	0	0	0	0	0	0	0	1	0	0	0	0	0	0	0	0	0	0	0	0	0	0	0	0	0	0	0	0	0	0	0	0	0	0	0	0	0	0	0	0	0
2014	3	106	1	Mono	3.864	0	0	0	0	0	0	0	0	0	0	1	0	0	0	0	0	0	0	0	0	0	0	0	0	0	0	0	0	0	0	0	0	0	0	0	0	0	0	0	0	0	0	0	0
2012	3	107	1	Mono	141.7459	0	0	0	0	0	0	0	0	0	0	0	0	0	0	0	1	0	0	0	0	0	0	0	0	0	0	0	0	0	0	0	0	0	0	0	0	0	0	0	0	0	0	0	0
2013	3	107	1	Mono	62.0404	0	0	0	0	0	0	0	0	0	0	0	0	0	0	0	1	0	0	0	0	0	0	0	0	0	0	0	0	0	0	0	0	0	0	0	0	0	0	0	0	0	0	0	0
2014	3	107	1	Mono	232.653	0	0	0	0	0	0	0	0	0	0	0	0	0	0	0	1	0	0	0	0	0	0	0	0	0	0	0	0	0	0	0	0	0	0	0	0	0	0	0	0	0	0	0	0
2012	3	108	1	Mono	53.4046	0	0	0	0	0	0	0	1	0	0	0	0	0	0	0	0	0	0	0	0	0	0	0	0	0	0	0	0	0	0	0	0	0	0	0	0	0	0	0	0	0	0	0	0
2013	3	108	1	Mono	2.8886	0	0	0	0	0	0	0	1	0	0	0	0	0	0	0	0	0	0	0	0	0	0	0	0	0	0	0	0	0	0	0	0	0	0	0	0	0	0	0	0	0	0	0	0
2014	3	108	1	Mono	17.7566	0	0	0	0	0	0	0	1	0	0	0	0	0	0	0	0	0	0	0	0	0	0	0	0	0	0	0	0	0	0	0	0	0	0	0	0	0	0	0	0	0	0	0	0
2012	3	110	2	Disp	73.3519	0	0	0	0	0	0	0.125	0	0	0	0	0.875	0	0	0	0	0.109375	0	0	0	0	0	0	0	0.109375	0	0	0	0	0	0	0	0	0.109375	0	0	0	0	0.109375	0	0	0	0	1
2013	3	110	2	Disp	5.3279	0	0	0	0	0	0	0.059401209	0	0	0	0	0.940598791	0	0	0	0	0.055872705	0	0	0	0	0	0	0	0.055872705	0	0	0	0	0	0	0	0	0.055872705	0	0	0	0	0.055872705	0	0	0	0	1
2014	3	110	2	Disp	17.1884	0	0	0	0	0	0	0.334959778	0	0	0	0	0.665040222	0	0	0	0	0.222761725	0	0	0	0	0	0	0	0.222761725	0	0	0	0	0	0	0	0	0.222761725	0	0	0	0	0.222761725	0	0	0	0	1
2012	3	111	8	Disp	155.3502	0.0625	0	0	0.25	0	0.0625	0.0625	0	0	0.3125	0.0625	0	0.0625	0	0	0.125	0.40234375	0.015625	0.00390625	0.01953125	0.0078125	0.0390625	0.1171875	0.05859375	0.046875	0.0234375	0.0703125	0.05859375	0	0	0.1875	0	0.05859375	0.05859375	0	0	0.21484375	0.05859375	0	0.05859375	0	0	0.109375	1
2013	3	111	8	Disp	2.6952	0.016255176	0	0	0.284273884	0	0.070982211	0.032280325	0	0	0.232268824	0.340036037	0	0.00511808	0	0	0.018785462	0.371445616	0.004620922	0.002291329	0.07897977	9.61E-05	0.031033393	0.171994242	0.007183709	0.059097651	0.00246834	0.013680113	0.015990945	0	0	0.203462243	0	0.065943737	0.031238306	0	0	0.178320017	0.224411531	0	0.005091885	0	0	0.018432568	1
2014	3	111	8	Disp	9.4505	0.005565731	0	0	0.142735709	0	0.067547739	0.036025461	0	0	0.50601605	0.2278408	0	0.001467329	0	0	0.012801182	0.332802657	0.000794429	0.002433438	0.115291102	1.88E-05	0.015360055	0.108832028	0.002116041	0.076007902	0.001477835	0.010471045	0.005534754	0	0	0.122362226	0	0.062985042	0.034727627	0	0	0.249963807	0.17592937	0	0.001465176	0	0	0.012637312	1
2012	3	112	2	Agg	31.8888	0	0	0	0	0	0.25	0	0	0	0	0	0.75	0	0	0	0	0.1875	0	0	0	0	0	0	0	0.1875	0	0	0	0	0	0	0	0.1875	0	0	0	0	0	0.1875	0	0	0	0	1
2013	3	112	2	Agg	0.4936	0	0	0	0	0	0.302732963	0	0	0	0	0	0.697267037	0	0	0	0	0.211085716	0	0	0	0	0	0	0	0.211085716	0	0	0	0	0	0	0	0.211085716	0	0	0	0	0	0.211085716	0	0	0	0	1
2014	3	112	2	Agg	3.193	0	0	0	0	0	0.577999719	0	0	0	0	0	0.422000281	0	0	0	0	0.243916044	0	0	0	0	0	0	0	0.243916044	0	0	0	0	0	0	0	0.243916044	0	0	0	0	0	0.243916044	0	0	0	0	1
2012	3	115	1	Mono	13.5545	0	0	0	0	1	0	0	0	0	0	0	0	0	0	0	0	0	0	0	0	0	0	0	0	0	0	0	0	0	0	0	0	0	0	0	0	0	0	0	0	0	0	0	0
2013	3	115	1	Mono	3.9951	0	0	0	0	1	0	0	0	0	0	0	0	0	0	0	0	0	0	0	0	0	0	0	0	0	0	0	0	0	0	0	0	0	0	0	0	0	0	0	0	0	0	0	0
2014	3	115	1	Mono	10.7697	0	0	0	0	1	0	0	0	0	0	0	0	0	0	0	0	0	0	0	0	0	0	0	0	0	0	0	0	0	0	0	0	0	0	0	0	0	0	0	0	0	0	0	0
2012	3	116	1	Mono	54.2016	0	0	0	0	0	1	0	0	0	0	0	0	0	0	0	0	0	0	0	0	0	0	0	0	0	0	0	0	0	0	0	0	0	0	0	0	0	0	0	0	0	0	0	0
2013	3	116	1	Mono	0.3564	0	0	0	0	0	1	0	0	0	0	0	0	0	0	0	0	0	0	0	0	0	0	0	0	0	0	0	0	0	0	0	0	0	0	0	0	0	0	0	0	0	0	0	0
2014	3	116	1	Mono	4.0264	0	0	0	0	0	1	0	0	0	0	0	0	0	0	0	0	0	0	0	0	0	0	0	0	0	0	0	0	0	0	0	0	0	0	0	0	0	0	0	0	0	0	0	0
2012	3	117	4	Disp	179.6176	0.4375	0	0	0	0	0	0	0.0625	0	0	0.0625	0	0	0	0.4375	0	0.3046875	0	0	0	0	0.02734375	0.02734375	0.19140625	0.00390625	0.02734375	0.02734375	0.24609375	0	0	0	0	0	0	0.05859375	0	0	0.05859375	0	0	0	0.24609375	0	1
2013	3	117	4	Disp	39.0848	0.086090469	0	0	0	0	0	0	0.044540717	0	0	0.809672844	0	0	0	0.05969597	0	0.165735416	0	0	0	0	0.003834531	0.069705115	0.005139254	0.036063409	0.002658901	0.048334206	0.0786789	0	0	0	0	0	0	0.042556842	0	0	0.15410273	0	0	0	0.056132361	0	1
2014	3	117	4	Disp	26.8313	0.113518214	0	0	0	0	0	0	0.105105957	0	0	0.586353239	0	0	0	0.19502259	0	0.297111211	0	0	0	0	0.011931441	0.066561773	0.022138616	0.061629218	0.020498036	0.114352127	0.100631829	0	0	0	0	0	0	0.094058695	0	0	0.242543118	0	0	0	0.156988779	0	1
2012	3	118	1	Mono	88.5653	0	0	0	0	0	0	0	0	0	0	0	0	0	0	1	0	0	0	0	0	0	0	0	0	0	0	0	0	0	0	0	0	0	0	0	0	0	0	0	0	0	0	0	0
2013	3	118	1	Mono	69.5367	0	0	0	0	0	0	0	0	0	0	0	0	0	0	1	0	0	0	0	0	0	0	0	0	0	0	0	0	0	0	0	0	0	0	0	0	0	0	0	0	0	0	0	0
2014	3	118	1	Mono	197.93	0	0	0	0	0	0	0	0	0	0	0	0	0	0	1	0	0	0	0	0	0	0	0	0	0	0	0	0	0	0	0	0	0	0	0	0	0	0	0	0	0	0	0	0
2012	3	119	8	Disp	73.75	0.125	0	0.125	0	0.125	0	0.125	0	0	0	0.125	0.125	0.125	0.125	0	0	0.4375	0.015625	0.015625	0.015625	0.015625	0.0625	0.0625	0.0625	0.0625	0.0625	0.0625	0.109375	0	0.109375	0	0.109375	0	0.109375	0	0	0	0.109375	0.109375	0.109375	0.109375	0	0	1
2013	3	119	8	Disp	0.9287	0.034248361	0	0.034348619	0	0.1706202	0	0.041617373	0	0	0	0.491758738	0.072807844	0.006236089	0.148362776	0	0	0.348812962	0.001176384	0.007100765	0.035803894	0.000925204	0.014558857	0.038727563	0.010605015	0.119822241	0.032811688	0.087281353	0.033075411	0	0.033168791	0	0.141508947	0	0.039885367	0	0	0	0.249932082	0.067506862	0.0061972	0.126351263	0	0	1
2014	3	119	8	Disp	3.8377	0.023108472	0	0.041433711	0	0.219756013	0	0.066084147	0	0	0	0.383739104	0.029370732	0.001437068	0.235070752	0	0	0.370855381	0.00095747	0.014522389	0.011270698	0.000337813	0.018448748	0.026663011	0.015264731	0.118083382	0.067603433	0.097703707	0.022574471	0	0.039716959	0	0.171463308	0	0.061717033	0	0	0	0.236483404	0.028508092	0.001435003	0.179812494	0	0	1
2012	3	121	1	Mono	37.7071	0	0	0	0	0	0	1	0	0	0	0	0	0	0	0	0	0	0	0	0	0	0	0	0	0	0	0	0	0	0	0	0	0	0	0	0	0	0	0	0	0	0	0	0
2013	3	121	1	Mono	0.3922	0	0	0	0	0	0	1	0	0	0	0	0	0	0	0	0	0	0	0	0	0	0	0	0	0	0	0	0	0	0	0	0	0	0	0	0	0	0	0	0	0	0	0	0
2014	3	121	1	Mono	2.6078	0	0	0	0	0	0	1	0	0	0	0	0	0	0	0	0	0	0	0	0	0	0	0	0	0	0	0	0	0	0	0	0	0	0	0	0	0	0	0	0	0	0	0	0
2012	3	122	4	Agg	38.0706	0	0	0	0.25	0	0	0	0.25	0	0	0.25	0	0	0	0	0.25	0.375	0	0	0	0	0.0625	0.0625	0.0625	0.0625	0.0625	0.0625	0	0	0	0.1875	0	0	0	0.1875	0	0	0.1875	0	0	0	0	0.1875	1
2013	3	122	4	Agg	5.9587	0	0	0	0.098701103	0	0	0	0.029012462	0	0	0.854719325	0	0	0	0	0.01756711	0.129281321	0	0	0	0	0.002863562	0.08436174	0.001733893	0.024797512	0.000509665	0.015014948	0	0	0	0.088959195	0	0	0	0.028170739	0	0	0.124174201	0	0	0	0	0.017258507	1
2014	3	122	4	Agg	47.1413	0	0	0	0.122187974	0	0	0	0.086510788	0	0	0.77055057	0	0	0	0	0.020750668	0.191703606	0	0	0	0	0.010570578	0.094152013	0.002535482	0.066660937	0.001795157	0.015989439	0	0	0	0.107258073	0	0	0	0.079026672	0	0	0.176802389	0	0	0	0	0.020320078	1
2012	3	123	1	Mono	35.8885	0	0	0	1	0	0	0	0	0	0	0	0	0	0	0	0	0	0	0	0	0	0	0	0	0	0	0	0	0	0	0	0	0	0	0	0	0	0	0	0	0	0	0	0
2013	3	123	1	Mono	7.9893	0	0	0	1	0	0	0	0	0	0	0	0	0	0	0	0	0	0	0	0	0	0	0	0	0	0	0	0	0	0	0	0	0	0	0	0	0	0	0	0	0	0	0	0
2014	3	123	1	Mono	57.7639	0	0	0	1	0	0	0	0	0	0	0	0	0	0	0	0	0	0	0	0	0	0	0	0	0	0	0	0	0	0	0	0	0	0	0	0	0	0	0	0	0	0	0	0
2012	3	124	1	Mono	87.8297	0	0	1	0	0	0	0	0	0	0	0	0	0	0	0	0	0	0	0	0	0	0	0	0	0	0	0	0	0	0	0	0	0	0	0	0	0	0	0	0	0	0	0	0
2013	3	124	1	Mono	7.5123	0	0	1	0	0	0	0	0	0	0	0	0	0	0	0	0	0	0	0	0	0	0	0	0	0	0	0	0	0	0	0	0	0	0	0	0	0	0	0	0	0	0	0	0
2014	3	124	1	Mono	14.0457	0	0	1	0	0	0	0	0	0	0	0	0	0	0	0	0	0	0	0	0	0	0	0	0	0	0	0	0	0	0	0	0	0	0	0	0	0	0	0	0	0	0	0	0
2012	3	125	1	Mono	155.2398	0	1	0	0	0	0	0	0	0	0	0	0	0	0	0	0	0	0	0	0	0	0	0	0	0	0	0	0	0	0	0	0	0	0	0	0	0	0	0	0	0	0	0	0
2013	3	125	1	Mono	26.1533	0	1	0	0	0	0	0	0	0	0	0	0	0	0	0	0	0	0	0	0	0	0	0	0	0	0	0	0	0	0	0	0	0	0	0	0	0	0	0	0	0	0	0	0
2014	3	125	1	Mono	19.2412	0	1	0	0	0	0	0	0	0	0	0	0	0	0	0	0	0	0	0	0	0	0	0	0	0	0	0	0	0	0	0	0	0	0	0	0	0	0	0	0	0	0	0	0
2012	3	126	1	Mono	51.6899	0	0	0	0	0	0	0	0	0	1	0	0	0	0	0	0	0	0	0	0	0	0	0	0	0	0	0	0	0	0	0	0	0	0	0	0	0	0	0	0	0	0	0	0
2013	3	126	1	Mono	3.7197	0	0	0	0	0	0	0	0	0	1	0	0	0	0	0	0	0	0	0	0	0	0	0	0	0	0	0	0	0	0	0	0	0	0	0	0	0	0	0	0	0	0	0	0
2014	3	126	1	Mono	0	0	0	0	0	0	0	0	0	0	1	0	0	0	0	0	0	0	0	0	0	0	0	0	0	0	0	0	0	0	0	0	0	0	0	0	0	0	0	0	0	0	0	0	0
2012	3	127	1	Mono	61.3173	1	0	0	0	0	0	0	0	0	0	0	0	0	0	0	0	0	0	0	0	0	0	0	0	0	0	0	0	0	0	0	0	0	0	0	0	0	0	0	0	0	0	0	0
2013	3	127	1	Mono	12.4942	1	0	0	0	0	0	0	0	0	0	0	0	0	0	0	0	0	0	0	0	0	0	0	0	0	0	0	0	0	0	0	0	0	0	0	0	0	0	0	0	0	0	0	0
2014	3	127	1	Mono	9.0236	1	0	0	0	0	0	0	0	0	0	0	0	0	0	0	0	0	0	0	0	0	0	0	0	0	0	0	0	0	0	0	0	0	0	0	0	0	0	0	0	0	0	0	0
2012	3	128	1	Mono	68.5123	0	0	0	0	0	0	0	0	0	0	0	1	0	0	0	0	0	0	0	0	0	0	0	0	0	0	0	0	0	0	0	0	0	0	0	0	0	0	0	0	0	0	0	0
2013	3	128	1	Mono	29.7295	0	0	0	0	0	0	0	0	0	0	0	1	0	0	0	0	0	0	0	0	0	0	0	0	0	0	0	0	0	0	0	0	0	0	0	0	0	0	0	0	0	0	0	0
2014	3	128	1	Mono	75.44	0	0	0	0	0	0	0	0	0	0	0	1	0	0	0	0	0	0	0	0	0	0	0	0	0	0	0	0	0	0	0	0	0	0	0	0	0	0	0	0	0	0	0	0
2012	3	129	2	Agg	162.2372	0	0	0	0	0	0	0.5	0	0	0	0	0	0	0	0	0.5	0.25	0	0	0	0	0	0	0	0	0.25	0	0	0	0	0	0	0	0.25	0	0	0	0	0	0	0	0	0.25	1
2013	3	129	2	Agg	79.0068	0	0	0	0	0	0	0.738496996	0	0	0	0	0	0	0	0	0.261503004	0.193119183	0	0	0	0	0	0	0	0	0.193119183	0	0	0	0	0	0	0	0.193119183	0	0	0	0	0	0	0	0	0.193119183	1
2014	3	129	2	Agg	0.8171	0	0	0	0	0	0	0.887005892	0	0	0	0	0	0	0	0	0.112994108	0.10022644	0	0	0	0	0	0	0	0	0.10022644	0	0	0	0	0	0	0	0.10022644	0	0	0	0	0	0	0	0	0.10022644	1
2012	3	131	4	Disp	86.5783	0.125	0	0	0	0	0.015625	0.359375	0	0.125	0	0	0	0	0	0.375	0	0.349365234	0	0.005615234	0	0	0.046875	0.015625	0.046875	0.046875	0.140625	0.046875	0.109375	0	0	0	0	0.015380859	0.230224609	0	0.109375	0	0	0	0	0	0.234375	0	1
2013	3	131	4	Disp	1.3801	0.121471117	0	0	0	0	0.049342309	0.26520134	0	0.472187752	0	0	0	0	0	0.091797481	0	0.34054515	0	0.013085647	0	0	0.038207968	0.057357174	0.011150743	0.148523659	0.028874315	0.043345646	0.106715885	0	0	0	0	0.046907646	0.194869589	0	0.249226479	0	0	0	0	0	0.083370704	0	1
2014	3	131	4	Disp	4.1537	0.086388698	0	0	0	0	0.104174607	0.363603256	0	0.401622752	0	0	0	0	0	0.044210687	0	0.343110948	0	0.037878226	0	0	0.040410721	0.034695667	0.003819304	0.187870233	0.020680781	0.017756018	0.078925691	0	0	0	0	0.093322258	0.231395928	0	0.240321917	0	0	0	0	0	0.042256102	0	1
2012	3	134	8	Agg	144.8923	0.125	0.25	0	0	0	0.0625	0.0625	0	0.0625	0	0.0625	0	0.0625	0.3125	0	0	0.40234375	0.03125	0.00390625	0.00390625	0.01953125	0.046875	0.046875	0.140625	0.015625	0.046875	0.046875	0.109375	0.1875	0	0	0	0.05859375	0.05859375	0	0.05859375	0	0.05859375	0	0.05859375	0.21484375	0	0	1
2013	3	134	8	Agg	3.4342	0.02983975	0.130652984	0	0	0	0.102867906	0.018465192	0	0.08551734	0	0.258928995	0	0.00078467	0.372943162	0	0	0.378835979	0.003898652	0.001899476	0.022142919	0.000292637	0.019473081	0.055281134	0.059980602	0.041792741	0.045345556	0.128729182	0.028949339	0.113582782	0	0	0	0.0922861	0.018124229	0	0.078204125	0	0.191884771	0	0.000784054	0.23385656	0	0	1
2014	3	134	8	Agg	20.0155	0.014939102	0.083955281	0	0	0	0.102680602	0.036164561	0	0.066274258	0	0.168219222	0	0.0000628	0.527704214	0	0	0.334857754	0.001254217	0.003713399	0.011148604	3.31E-05	0.013731007	0.023190088	0.052193193	0.032558286	0.073277897	0.123757924	0.014715925	0.076906792	0	0	0	0.092137296	0.034856686	0	0.061881981	0	0.139921515	0	6.28E-05	0.249232477	0	0	1
2012	3	137	1	Mono	119.4124	0	0	0	0	0	0	0	0	0	0	0	0	1	0	0	0	0	0	0	0	0	0	0	0	0	0	0	0	0	0	0	0	0	0	0	0	0	0	0	0	0	0	0	0
2013	3	137	1	Mono	61.103	0	0	0	0	0	0	0	0	0	0	0	0	1	0	0	0	0	0	0	0	0	0	0	0	0	0	0	0	0	0	0	0	0	0	0	0	0	0	0	0	0	0	0	0
2014	3	137	1	Mono	238.9198	0	0	0	0	0	0	0	0	0	0	0	0	1	0	0	0	0	0	0	0	0	0	0	0	0	0	0	0	0	0	0	0	0	0	0	0	0	0	0	0	0	0	0	0
2012	3	138	8	Agg	151.9381	0.0625	0	0.1875	0	0	0.0625	0.1875	0	0	0.1875	0.1875	0	0.0625	0.0625	0	0	0.421875	0.01171875	0.01171875	0.03515625	0.00390625	0.0625	0.09375	0.03125	0.09375	0.03125	0.046875	0.05859375	0	0.15234375	0	0	0.05859375	0.15234375	0	0	0.15234375	0.15234375	0	0.05859375	0.05859375	0	0	1
2013	3	138	8	Agg	1.952	0.009403042	0	0.047524343	0	0	0.071302425	0.06420639	0	0	0.093513333	0.668308089	0	0.008885954	0.036856425	0	0	0.265814362	0.000446873	0.004578071	0.062495717	0.000327505	0.007714163	0.043368501	0.002603994	0.103233518	0.006198496	0.034847524	0.009314625	0	0.04526578	0	0	0.066218389	0.06008393	0	0	0.08476859	0.221672387	0	0.008806994	0.035498029	0	0	1
2014	3	138	8	Agg	0	0.006132282	0	0.063512922	0	0	0.115527814	0.059899255	0	0	0.352003942	0.339903636	0	0.00826763	0.054752519	0	0	0.368243229	0.000389479	0.00692003	0.11964742	0.000452674	0.012217654	0.048188044	0.004389051	0.121379318	0.01105544	0.043604119	0.006094677	0	0.059479031	0	0	0.102181138	0.056311334	0	0	0.228097167	0.224369154	0	0.008199276	0.051754681	0	0	1
2012	3	139	2	Disp	5.1991	0.5	0	0	0	0	0	0	0	0	0	0.5	0	0	0	0	0	0.25	0	0	0	0	0	0.25	0	0	0	0	0.25	0	0	0	0	0	0	0	0	0	0.25	0	0	0	0	0	1
2013	3	139	2	Disp	2.496	0.053604198	0	0	0	0	0	0	0	0	0	0.946395802	0	0	0	0	0	0.050730788	0	0	0	0	0	0.050730788	0	0	0	0	0.050730788	0	0	0	0	0	0	0	0	0	0.050730788	0	0	0	0	0	1
2014	3	139	2	Disp	46.0454	0.050223695	0	0	0	0	0	0	0	0	0	0.949776305	0	0	0	0	0	0.047701276	0	0	0	0	0	0.047701276	0	0	0	0	0.047701276	0	0	0	0	0	0	0	0	0	0.047701276	0	0	0	0	0	1
2012	3	142	4	Disp	86.0881	0	0	0	0.25	0.25	0	0	0	0.25	0	0	0	0.25	0	0	0	0.375	0	0	0	0	0.0625	0.0625	0.0625	0.0625	0.0625	0.0625	0	0	0	0.1875	0.1875	0	0	0	0.1875	0	0	0	0.1875	0	0	0	1
2013	3	142	4	Disp	1.9148	0	0	0	0.221634868	0.566182391	0	0	0	0.19835463	0	0	0	0.013828111	0	0	0	0.295389855	0	0	0	0	0.12548576	0.043962302	0.003064792	0.112304899	0.007829233	0.00274287	0	0	0	0.172512853	0.245619891	0	0	0	0.159010071	0	0	0	0.013636894	0	0	0	1
2014	3	142	4	Disp	1.2225	0	0	0	0.175229103	0.683143571	0	0	0	0.124727258	0	0	0	0.016900067	0	0	0	0.24338356	0	0	0	0	0.119706635	0.021855846	0.002961384	0.085206624	0.011545172	0.002107899	0	0	0	0.144523865	0.216458432	0	0	0	0.109170369	0	0	0	0.016614455	0	0	0	1
2012	3	145	8	Disp	80.3428	0.1875	0	0	0.1875	0.0625	0	0	0.0625	0	0.1875	0.0625	0	0.0625	0	0.1875	0	0.421875	0.03515625	0.00390625	0.01171875	0.01171875	0.046875	0.09375	0.09375	0.03125	0.03125	0.0625	0.15234375	0	0	0.15234375	0.05859375	0	0	0.05859375	0	0.15234375	0.05859375	0	0.05859375	0	0.15234375	0	1
2013	3	145	8	Disp	5.3029	0.042415479	0	0	0.111743933	0.076656732	0	0	0.027326113	0	0.105635396	0.611257021	0	0.004505169	0	0.020460157	0	0.296929176	0.004739672	0.002094731	0.064570378	9.22E-05	0.016029934	0.110515714	0.00384864	0.074544513	0.002595966	0.017897453	0.040616406	0	0	0.099257226	0.070780477	0	0	0.026579397	0	0.094476559	0.237621875	0	0.004484873	0	0.020041539	0	1
2014	3	145	8	Disp	25.5248	0.02588281	0	0	0.083746669	0.128164791	0	0	0.037158536	0	0.352753924	0.34199641	0	0.000920751	0	0.02937611	0	0.366124464	0.002167599	0.004762416	0.120640576	2.70E-05	0.01812431	0.076165117	0.003321429	0.114858437	0.005008778	0.021048754	0.02521289	0	0	0.076733164	0.111738577	0	0	0.035777779	0	0.228318593	0.225034866	0	0.000919903	0	0.028513154	0	1
2012	3	146	4	Agg	22.1844	0	0.375	0	0	0	0.375	0	0	0.125	0	0	0	0.125	0	0	0	0.34375	0	0	0	0	0.140625	0.046875	0.046875	0.046875	0.046875	0.015625	0	0.234375	0	0	0	0.234375	0	0	0.109375	0	0	0	0.109375	0	0	0	1
2013	3	146	4	Agg	5.5911	0	0.149320565	0	0	0	0.576346754	0	0	0.234749065	0	0	0	0.039583616	0	0	0	0.294426901	0	0	0	0	0.086060423	0.035052863	0.005910648	0.135296862	0.022813889	0.009292217	0	0.127023934	0	0	0	0.244171173	0	0	0.179641942	0	0	0	0.038016753	0	0	0	1
2014	3	146	4	Agg	1.3106	0	0.106413216	0	0	0	0.788690079	0	0	0.102054442	0	0	0	0.002842264	0	0	0	0.178110501	0	0	0	0	0.083927048	0.010859941	0.000302455	0.080489326	0.002241665	0.000290066	0	0.095089444	0	0	0	0.166658038	0	0	0.091639333	0	0	0	0.002834186	0	0	0	1
2012	3	148	2	Disp	7.2369	0	0	0	0	0	0.25	0	0	0	0.75	0	0	0	0	0	0	0.1875	0	0	0	0	0	0	0	0.1875	0	0	0	0	0	0	0	0.1875	0	0	0	0.1875	0	0	0	0	0	0	1
2013	3	148	2	Disp	0.2919	0	0	0	0	0	0.320681667	0	0	0	0.679318333	0	0	0	0	0	0	0.217844936	0	0	0	0	0	0	0	0.217844936	0	0	0	0	0	0	0	0.217844936	0	0	0	0.217844936	0	0	0	0	0	0	1
2014	3	148	2	Disp	0	0	0	0	0	0	0.147011919	0	0	0	0.852988081	0	0	0	0	0	0	0.125399415	0	0	0	0	0	0	0	0.125399415	0	0	0	0	0	0	0	0.125399415	0	0	0	0.125399415	0	0	0	0	0	0	1
2012	3	150	1	Mono	120.7702	0	0	0	0	0	0	0	0	1	0	0	0	0	0	0	0	0	0	0	0	0	0	0	0	0	0	0	0	0	0	0	0	0	0	0	0	0	0	0	0	0	0	0	0
2013	3	150	1	Mono	0.5471	0	0	0	0	0	0	0	0	1	0	0	0	0	0	0	0	0	0	0	0	0	0	0	0	0	0	0	0	0	0	0	0	0	0	0	0	0	0	0	0	0	0	0	0
2014	3	150	1	Mono	13.6924	0	0	0	0	0	0	0	0	1	0	0	0	0	0	0	0	0	0	0	0	0	0	0	0	0	0	0	0	0	0	0	0	0	0	0	0	0	0	0	0	0	0	0	0
2012	3	153	2	Agg	57.4877	0.875	0	0	0	0	0	0	0	0	0	0	0.125	0	0	0	0	0.109375	0	0	0	0	0	0.109375	0	0	0	0	0.109375	0	0	0	0	0	0	0	0	0	0	0.109375	0	0	0	0	1
2013	3	153	2	Agg	9.5095	0.807802977	0	0	0	0	0	0	0	0	0	0	0.192197023	0	0	0	0	0.155257327	0	0	0	0	0	0.155257327	0	0	0	0	0.155257327	0	0	0	0	0	0	0	0	0	0	0.155257327	0	0	0	0	1
2014	3	153	2	Agg	6.193	0.766528654	0	0	0	0	0	0	0	0	0	0	0.233471346	0	0	0	0	0.178962477	0	0	0	0	0	0.178962477	0	0	0	0	0.178962477	0	0	0	0	0	0	0	0	0	0	0.178962477	0	0	0	0	1
2012	3	154	1	Mono	65.7489	0	0	0	0	0	0	0	0	0	0	0	0	0	1	0	0	0	0	0	0	0	0	0	0	0	0	0	0	0	0	0	0	0	0	0	0	0	0	0	0	0	0	0	0
2013	3	154	1	Mono	22.5688	0	0	0	0	0	0	0	0	0	0	0	0	0	1	0	0	0	0	0	0	0	0	0	0	0	0	0	0	0	0	0	0	0	0	0	0	0	0	0	0	0	0	0	0
2014	3	154	1	Mono	288.2193	0	0	0	0	0	0	0	0	0	0	0	0	0	1	0	0	0	0	0	0	0	0	0	0	0	0	0	0	0	0	0	0	0	0	0	0	0	0	0	0	0	0	0	0
2012	3	155	4	Agg	120.6047	0.4375	0	0	0	0.0625	0	0	0	0	0.0625	0	0	0	0	0.4375	0	0.3046875	0	0	0	0	0.02734375	0.02734375	0.19140625	0.00390625	0.02734375	0.02734375	0.24609375	0	0	0	0.05859375	0	0	0	0	0.05859375	0	0	0	0	0.24609375	0	1
2013	3	155	4	Agg	15.296	0.437133036	0	0	0	0.266861669	0	0	0	0	0.08553067	0	0	0	0	0.210474625	0	0.343042248	0	0	0	0	0.116654052	0.037388281	0.092005412	0.022824857	0.05616761	0.018002036	0.246047745	0	0	0	0.195646519	0	0	0	0	0.078215175	0	0	0	0	0.166175057	0	1
2014	3	155	4	Agg	27.9422	0.36636335	0	0	0	0.155101276	0	0	0	0	0.218336894	0	0	0	0	0.260198479	0	0.36317362	0	0	0	0	0.056823423	0.079990636	0.095327186	0.033864331	0.040357116	0.056810928	0.232141246	0	0	0	0.13104487	0	0	0	0	0.170665895	0	0	0	0	0.192495231	0	1
2012	4	157	1	Mono	47.883	0	0	0	0	0	1	0	0	0	0	0	0	0	0	0	0	0	0	0	0	0	0	0	0	0	0	0	0	0	0	0	0	0	0	0	0	0	0	0	0	0	0	0	0
2013	4	157	1	Mono	0.0414	0	0	0	0	0	1	0	0	0	0	0	0	0	0	0	0	0	0	0	0	0	0	0	0	0	0	0	0	0	0	0	0	0	0	0	0	0	0	0	0	0	0	0	0
2014	4	157	1	Mono	1.8265	0	0	0	0	0	1	0	0	0	0	0	0	0	0	0	0	0	0	0	0	0	0	0	0	0	0	0	0	0	0	0	0	0	0	0	0	0	0	0	0	0	0	0	0
2012	4	158	1	Mono	135.6112	1	0	0	0	0	0	0	0	0	0	0	0	0	0	0	0	0	0	0	0	0	0	0	0	0	0	0	0	0	0	0	0	0	0	0	0	0	0	0	0	0	0	0	0
2013	4	158	1	Mono	3.4204	1	0	0	0	0	0	0	0	0	0	0	0	0	0	0	0	0	0	0	0	0	0	0	0	0	0	0	0	0	0	0	0	0	0	0	0	0	0	0	0	0	0	0	0
2014	4	158	1	Mono	23.8272	1	0	0	0	0	0	0	0	0	0	0	0	0	0	0	0	0	0	0	0	0	0	0	0	0	0	0	0	0	0	0	0	0	0	0	0	0	0	0	0	0	0	0	0
2012	4	159	8	Disp	146.0616	0	0	0.125	0.125	0	0.125	0.125	0	0	0.125	0.125	0	0.125	0	0.125	0	0.4375	0.015625	0.015625	0.015625	0.015625	0.0625	0.0625	0.0625	0.0625	0.0625	0.0625	0	0	0.109375	0.109375	0	0.109375	0.109375	0	0	0.109375	0.109375	0	0.109375	0	0.109375	0	1
2013	4	159	8	Disp	9.0725	0	0	0.030417883	0.084616873	0	0.083979807	0.021934423	0	0	0.053215167	0.704433656	0	0.00742706	0	0.01397513	0	0.242535957	0.002573866	0.001842049	0.037486555	0.000103794	0.012183818	0.087155948	0.002461996	0.080245792	0.002266797	0.016215344	0	0	0.029492635	0.077456858	0	0.076927199	0.021453304	0	0	0.050383313	0.20820688	0	0.007371899	0	0.013779826	0	1
2014	4	159	8	Disp	0.0558	0	0	0.036008656	0.087892685	0	0.15816777	0.029883513	0	0	0.211848715	0.455049728	0	0.012242474	0	0.008906459	0	0.356444424	0.003164898	0.004726609	0.0964017	0.000109037	0.023299806	0.082629611	0.002620381	0.125411108	0.003977084	0.014104191	0	0	0.034712033	0.080167561	0	0.133150727	0.028990489	0	0	0.166968837	0.247979473	0	0.012092596	0	0.008827134	0	1
2012	4	163	2	Agg	32.8122	0	0	0	0	0	0	0	0.25	0	0	0	0.75	0	0	0	0	0.1875	0	0	0	0	0	0	0	0.1875	0	0	0	0	0	0	0	0	0	0.1875	0	0	0	0.1875	0	0	0	0	1
2013	4	163	2	Agg	0.3466	0	0	0	0	0	0	0	0.086906591	0	0	0	0.913093409	0	0	0	0	0.079353835	0	0	0	0	0	0	0	0.079353835	0	0	0	0	0	0	0	0	0	0.079353835	0	0	0	0.079353835	0	0	0	0	1
2014	4	163	2	Agg	34.9383	0	0	0	0	0	0	0	0.192501149	0	0	0	0.807498851	0	0	0	0	0.155444457	0	0	0	0	0	0	0	0.155444457	0	0	0	0	0	0	0	0	0	0.155444457	0	0	0	0.155444457	0	0	0	0	1
2012	4	164	8	Disp	52.3619	0	0.0625	0	0.1875	0.0625	0.1875	0	0	0	0.1875	0	0.1875	0.0625	0.0625	0	0	0.421875	0.01171875	0.01171875	0.03515625	0.00390625	0.0625	0.09375	0.03125	0.09375	0.03125	0.046875	0	0.05859375	0	0.15234375	0.05859375	0.15234375	0	0	0	0.15234375	0	0.15234375	0.05859375	0.05859375	0	0	1
2013	4	164	8	Disp	0.5064	0	0.036648462	0	0.169689566	0.147082495	0.151092268	0	0	0	0.125697039	0	0.264745617	0.009859155	0.095185398	0	0	0.415176379	0.006218862	0.022223028	0.03327774	0.000938448	0.061524793	0.080563168	0.021674686	0.116420146	0.031321635	0.041013874	0	0.035305352	0	0.140895017	0.125449235	0.128263395	0	0	0	0.109897293	0	0.194655375	0.009761952	0.086125138	0	0	1
2014	4	164	8	Disp	0	0	0.014173506	0	0.102622821	0.087159841	0.166989481	0	0	0	0.359019358	0	0.113965907	0.011605261	0.144463825	0	0	0.395448869	0.001454525	0.014554777	0.040915967	0.00167654	0.029683707	0.055242942	0.018228296	0.120208884	0.039664852	0.073818378	0	0.013972618	0	0.092091378	0.079563003	0.139103994	0	0	0	0.230124459	0	0.100977679	0.011470579	0.123594028	0	0	1
2012	4	165	2	Agg	14.3091	0	0	0	0	0	0	0.5	0	0	0	0	0	0	0	0.5	0	0.25	0	0	0	0	0	0	0	0	0.25	0	0	0	0	0	0	0	0.25	0	0	0	0	0	0	0	0.25	0	1
2013	4	165	2	Agg	1.8887	0	0	0	0	0	0	0.671658514	0	0	0	0	0	0	0	0.328341486	0	0.220533355	0	0	0	0	0	0	0	0	0.220533355	0	0	0	0	0	0	0	0.220533355	0	0	0	0	0	0	0	0.220533355	0	1
2014	4	165	2	Agg	7.2093	0	0	0	0	0	0	0.590140861	0	0	0	0	0	0	0	0.409859139	0	0.241874625	0	0	0	0	0	0	0	0	0.241874625	0	0	0	0	0	0	0	0.241874625	0	0	0	0	0	0	0	0.241874625	0	1
2012	4	167	1	Mono	56.2461	0	0	0	0	0	0	0	0	0	0	1	0	0	0	0	0	0	0	0	0	0	0	0	0	0	0	0	0	0	0	0	0	0	0	0	0	0	0	0	0	0	0	0	0
2013	4	167	1	Mono	0.7613	0	0	0	0	0	0	0	0	0	0	1	0	0	0	0	0	0	0	0	0	0	0	0	0	0	0	0	0	0	0	0	0	0	0	0	0	0	0	0	0	0	0	0	0
2014	4	167	1	Mono	25.9438	0	0	0	0	0	0	0	0	0	0	1	0	0	0	0	0	0	0	0	0	0	0	0	0	0	0	0	0	0	0	0	0	0	0	0	0	0	0	0	0	0	0	0	0
2012	4	168	4	Disp	41.5281	0	0	0	0.25	0	0	0.25	0	0	0	0.25	0	0	0	0	0.25	0.375	0	0	0	0	0.0625	0.0625	0.0625	0.0625	0.0625	0.0625	0	0	0	0.1875	0	0	0.1875	0	0	0	0.1875	0	0	0	0	0.1875	1
2013	4	168	4	Disp	3.2612	0	0	0	0.086985917	0	0	0.045267058	0	0	0	0.856394883	0	0	0	0	0.011352142	0.128421639	0	0	0	0	0.003937597	0.074494294	0.000987477	0.038766477	0.000513878	0.009721916	0	0	0	0.079419367	0	0	0.043217952	0	0	0	0.122982687	0	0	0	0	0.011223271	1
2014	4	168	4	Disp	2.1912	0	0	0	0.176398354	0	0	0.122681534	0	0	0	0.673700874	0	0	0	0	0.027219238	0.249609554	0	0	0	0	0.021640821	0.118839725	0.004801429	0.082650657	0.003339298	0.018337624	0	0	0	0.145281975	0	0	0.107630775	0	0	0	0.219828006	0	0	0	0	0.026478351	1
2012	4	170	8	Agg	22.7551	0	0.0625	0.125	0	0.0625	0	0	0.0625	0	0.0625	0	0.25	0.3125	0	0.0625	0	0.40234375	0.0078125	0.00390625	0.015625	0.01953125	0.0234375	0.05859375	0.0703125	0.0390625	0.046875	0.1171875	0	0.05859375	0.109375	0	0.05859375	0	0	0.05859375	0	0.05859375	0	0.1875	0.21484375	0	0.05859375	0	1
2013	4	170	8	Agg	14.5391	0	0.008798224	0.076491812	0	0.10274771	0	0	0.046350264	0	0.058270885	0	0.568484596	0.10435748	0	0.034499029	0	0.321357628	0.000672992	0.004762384	0.033126101	0.003600232	0.012716572	0.053455998	0.011843077	0.093447972	0.020703224	0.087029078	0	0.008720815	0.070640815	0	0.092190618	0	0	0.044201917	0	0.054875389	0	0.24530986	0.093466996	0	0.033308846	0	1
2014	4	170	8	Agg	4.32	0	0.007274443	0.1404765	0	0.141176279	0	0	0.089164822	0	0.290164041	0	0.200169249	0.07787072	0	0.053703945	0	0.409560732	0.001021888	0.012587958	0.058081918	0.004181965	0.034033115	0.072447206	0.019440281	0.11294391	0.030307053	0.064515438	0	0.007221526	0.120742853	0	0.121245537	0	0	0.081214457	0	0.20596887	0	0.160101521	0.071806871	0	0.050819831	0	1
2012	4	171	8	Disp	15.4648	0.0625	0	0	0.3125	0	0.0625	0	0.25	0	0.125	0.0625	0	0	0	0.0625	0.0625	0.40234375	0.01953125	0.015625	0.0078125	0.00390625	0.1171875	0.0703125	0.046875	0.05859375	0.0390625	0.0234375	0.05859375	0	0	0.21484375	0	0.05859375	0	0.1875	0	0.109375	0.05859375	0	0	0	0.05859375	0.05859375	1
2013	4	171	8	Disp	0.7046	0.032789614	0	0	0.25414923	0	0.085647708	0	0.087383489	0	0.107511413	0.415374738	0	0	0	0.011948355	0.005195454	0.367548488	0.008333455	0.007484196	0.044657525	6.21E-05	0.049649372	0.150036348	0.004919225	0.090475617	0.002966414	0.00896426	0.031714455	0	0	0.189557399	0	0.078312178	0	0.079747615	0	0.095952709	0.242838565	0	0	0	0.011805592	0.005168461	1
2014	4	171	8	Disp	0.7345	0.019239737	0	0	0.161867247	0	0.076256727	0	0.097564722	0	0.462686322	0.17006896	0	0	0	0.009211154	0.00310513	0.357499145	0.003114283	0.007439966	0.078688582	2.86E-05	0.031480278	0.114596401	0.002230565	0.10998644	0.002140834	0.007793194	0.01886957	0	0	0.135666241	0	0.070441639	0	0.088045847	0	0.248607689	0.141145509	0	0	0	0.009126309	0.003095488	1
2012	4	173	4	Disp	22.2256	0.0625	0	0	0	0	0.4375	0	0	0	0.0625	0	0	0	0	0	0.4375	0.3046875	0	0	0	0	0.02734375	0.00390625	0.02734375	0.02734375	0.19140625	0.02734375	0.05859375	0	0	0	0	0.24609375	0	0	0	0.05859375	0	0	0	0	0	0.24609375	1
2013	4	173	4	Disp	0.5306	0.043352961	0	0	0	0	0.776386245	0	0	0	0.10284098	0	0	0	0	0	0.077419814	0.189387412	0	0	0	0	0.033658643	0.004458461	0.003356378	0.079844322	0.060107679	0.00796193	0.041473482	0	0	0	0	0.173610644	0	0	0	0.092264713	0	0	0	0	0	0.071425986	1
2014	4	173	4	Disp	0.394	0.027485423	0	0	0	0	0.629686874	0	0	0	0.285828774	0	0	0	0	0	0.056998929	0.258896013	0	0	0	0	0.01730721	0.007856125	0.00156664	0.179982627	0.035891477	0.016291934	0.026729975	0	0	0	0	0.233181315	0	0	0	0.204130686	0	0	0	0	0	0.053750051	1
2012	4	174	1	Mono	29.0991	0	0	0	0	0	0	0	0	0	0	0	0	0	0	0	1	0	0	0	0	0	0	0	0	0	0	0	0	0	0	0	0	0	0	0	0	0	0	0	0	0	0	0	0
2013	4	174	1	Mono	57.1554	0	0	0	0	0	0	0	0	0	0	0	0	0	0	0	1	0	0	0	0	0	0	0	0	0	0	0	0	0	0	0	0	0	0	0	0	0	0	0	0	0	0	0	0
2014	4	174	1	Mono	133.8478	0	0	0	0	0	0	0	0	0	0	0	0	0	0	0	1	0	0	0	0	0	0	0	0	0	0	0	0	0	0	0	0	0	0	0	0	0	0	0	0	0	0	0	0
2012	4	175	1	Mono	65.249	0	0	0	0	0	0	0	0	1	0	0	0	0	0	0	0	0	0	0	0	0	0	0	0	0	0	0	0	0	0	0	0	0	0	0	0	0	0	0	0	0	0	0	0
2013	4	175	1	Mono	0.9384	0	0	0	0	0	0	0	0	1	0	0	0	0	0	0	0	0	0	0	0	0	0	0	0	0	0	0	0	0	0	0	0	0	0	0	0	0	0	0	0	0	0	0	0
2014	4	175	1	Mono	9.0192	0	0	0	0	0	0	0	0	1	0	0	0	0	0	0	0	0	0	0	0	0	0	0	0	0	0	0	0	0	0	0	0	0	0	0	0	0	0	0	0	0	0	0	0
2012	4	176	1	Mono	45.1778	0	0	0	0	0	0	0	0	0	0	0	0	0	1	0	0	0	0	0	0	0	0	0	0	0	0	0	0	0	0	0	0	0	0	0	0	0	0	0	0	0	0	0	0
2013	4	176	1	Mono	0.7007	0	0	0	0	0	0	0	0	0	0	0	0	0	1	0	0	0	0	0	0	0	0	0	0	0	0	0	0	0	0	0	0	0	0	0	0	0	0	0	0	0	0	0	0
2014	4	176	1	Mono	228.89	0	0	0	0	0	0	0	0	0	0	0	0	0	1	0	0	0	0	0	0	0	0	0	0	0	0	0	0	0	0	0	0	0	0	0	0	0	0	0	0	0	0	0	0
2012	4	178	1	Mono	52.0368	0	0	0	0	0	0	0	1	0	0	0	0	0	0	0	0	0	0	0	0	0	0	0	0	0	0	0	0	0	0	0	0	0	0	0	0	0	0	0	0	0	0	0	0
2013	4	178	1	Mono	19.4885	0	0	0	0	0	0	0	1	0	0	0	0	0	0	0	0	0	0	0	0	0	0	0	0	0	0	0	0	0	0	0	0	0	0	0	0	0	0	0	0	0	0	0	0
2014	4	178	1	Mono	23.3863	0	0	0	0	0	0	0	1	0	0	0	0	0	0	0	0	0	0	0	0	0	0	0	0	0	0	0	0	0	0	0	0	0	0	0	0	0	0	0	0	0	0	0	0
2012	4	179	4	Agg	164.7892	0	0	0	0.4375	0	0	0.0625	0	0.0625	0	0	0	0	0	0	0.4375	0.3046875	0	0	0	0	0.02734375	0.02734375	0.19140625	0.00390625	0.02734375	0.02734375	0	0	0	0.24609375	0	0	0.05859375	0	0.05859375	0	0	0	0	0	0	0.24609375	1
2013	4	179	4	Agg	17.0986	0	0	0	0.72650187	0	0	0.056319225	0	0.154844862	0	0	0	0	0	0	0.062334042	0.220580356	0	0	0	0	0.040916022	0.112495082	0.045285798	0.008720743	0.003510605	0.009652106	0	0	0	0.198696903	0	0	0.05314737	0	0.130867931	0	0	0	0	0	0	0.058448509	1
2014	4	179	4	Agg	6.8069	0	0	0	0.734863415	0	0	0.051740052	0	0.17822128	0	0	0	0	0	0	0.035175253	0.212149303	0	0	0	0	0.038021871	0.130968298	0.025849007	0.009221178	0.001819969	0.006268979	0	0	0	0.194839176	0	0	0.049063019	0	0.146458455	0	0	0	0	0	0	0.033937955	1
2012	4	181	1	Mono	220.3186	0	0	1	0	0	0	0	0	0	0	0	0	0	0	0	0	0	0	0	0	0	0	0	0	0	0	0	0	0	0	0	0	0	0	0	0	0	0	0	0	0	0	0	0
2013	4	181	1	Mono	12.9334	0	0	1	0	0	0	0	0	0	0	0	0	0	0	0	0	0	0	0	0	0	0	0	0	0	0	0	0	0	0	0	0	0	0	0	0	0	0	0	0	0	0	0	0
2014	4	181	1	Mono	2.7107	0	0	1	0	0	0	0	0	0	0	0	0	0	0	0	0	0	0	0	0	0	0	0	0	0	0	0	0	0	0	0	0	0	0	0	0	0	0	0	0	0	0	0	0
2012	4	182	2	Disp	76.3742	0	0	0.5	0	0	0	0	0	0	0	0.5	0	0	0	0	0	0.25	0	0	0	0	0	0.25	0	0	0	0	0	0	0.25	0	0	0	0	0	0	0	0.25	0	0	0	0	0	1
2013	4	182	2	Disp	2.8176	0	0	0.09290676	0	0	0	0	0	0	0	0.90709324	0	0	0	0	0	0.084275094	0	0	0	0	0	0.084275094	0	0	0	0	0	0	0.084275094	0	0	0	0	0	0	0	0.084275094	0	0	0	0	0	1
2014	4	182	2	Disp	8.8888	0	0	0.217142507	0	0	0	0	0	0	0	0.782857493	0	0	0	0	0	0.169991639	0	0	0	0	0	0.169991639	0	0	0	0	0	0	0.169991639	0	0	0	0	0	0	0	0.169991639	0	0	0	0	0	1
2012	4	183	1	Mono	149.2384	0	0	0	0	0	0	0	0	0	0	0	0	1	0	0	0	0	0	0	0	0	0	0	0	0	0	0	0	0	0	0	0	0	0	0	0	0	0	0	0	0	0	0	0
2013	4	183	1	Mono	40.5309	0	0	0	0	0	0	0	0	0	0	0	0	1	0	0	0	0	0	0	0	0	0	0	0	0	0	0	0	0	0	0	0	0	0	0	0	0	0	0	0	0	0	0	0
2014	4	183	1	Mono	56.6399	0	0	0	0	0	0	0	0	0	0	0	0	1	0	0	0	0	0	0	0	0	0	0	0	0	0	0	0	0	0	0	0	0	0	0	0	0	0	0	0	0	0	0	0
2012	4	184	8	Agg	24.6964	0	0.125	0.125	0	0.125	0.125	0	0	0.125	0	0	0.125	0	0.125	0	0.125	0.4375	0.015625	0.015625	0.015625	0.015625	0.0625	0.0625	0.0625	0.0625	0.0625	0.0625	0	0.109375	0.109375	0	0.109375	0.109375	0	0	0.109375	0	0	0.109375	0	0.109375	0	0.109375	1
2013	4	184	8	Agg	5.6745	0	0.061445025	0.061855388	0	0.252209121	0.122151397	0	0	0.134749542	0	0	0.178685744	0	0.181106886	0	0.007796898	0.415460744	0.003800706	0.030807697	0.024077822	0.001412072	0.046158807	0.0386467	0.023291915	0.117337796	0.070718118	0.059209112	0	0.057669534	0.058029299	0	0.18859968	0.107230433	0	0	0.116592103	0	0	0.146757149	0	0.148307182	0	0.007736106	1
2014	4	184	8	Agg	1.71	0	0.083842807	0.08136209	0	0.121324676	0.151344061	0	0	0.144369586	0	0	0.013115265	0	0.396440239	0	0.008201277	0.385239591	0.006821626	0.018361769	0.001893445	0.003251316	0.045046211	0.026017269	0.06684876	0.042941195	0.110333091	0.063724909	0	0.076813191	0.0747423	0	0.106604999	0.128439036	0	0	0.123527009	0	0	0.012943255	0	0.239275376	0	0.008134016	1
2012	4	185	1	Mono	65.2966	0	0	0	0	0	0	0	0	0	0	0	0	0	0	1	0	0	0	0	0	0	0	0	0	0	0	0	0	0	0	0	0	0	0	0	0	0	0	0	0	0	0	0	0
2013	4	185	1	Mono	38.2441	0	0	0	0	0	0	0	0	0	0	0	0	0	0	1	0	0	0	0	0	0	0	0	0	0	0	0	0	0	0	0	0	0	0	0	0	0	0	0	0	0	0	0	0
2014	4	185	1	Mono	169.4298	0	0	0	0	0	0	0	0	0	0	0	0	0	0	1	0	0	0	0	0	0	0	0	0	0	0	0	0	0	0	0	0	0	0	0	0	0	0	0	0	0	0	0	0
2012	4	187	2	Disp	39.312	0	0	0	0	0	0	0.25	0	0	0	0.75	0	0	0	0	0	0.1875	0	0	0	0	0	0	0	0.1875	0	0	0	0	0	0	0	0	0.1875	0	0	0	0.1875	0	0	0	0	0	1
2013	4	187	2	Disp	12.9131	0	0	0	0	0	0	0.033406147	0	0	0	0.966593853	0	0	0	0	0	0.032290176	0	0	0	0	0	0	0	0.032290176	0	0	0	0	0	0	0	0	0.032290176	0	0	0	0.032290176	0	0	0	0	0	1
2014	4	187	2	Disp	0	0	0	0	0	0	0	0.086644863	0	0	0	0.913355137	0	0	0	0	0	0.079137531	0	0	0	0	0	0	0	0.079137531	0	0	0	0	0	0	0	0	0.079137531	0	0	0	0.079137531	0	0	0	0	0	1
2012	4	188	4	Agg	74.3458	0	0	0	0.25	0	0	0	0.25	0.25	0	0	0	0	0	0.25	0	0.375	0	0	0	0	0.0625	0.0625	0.0625	0.0625	0.0625	0.0625	0	0	0	0.1875	0	0	0	0.1875	0.1875	0	0	0	0	0	0.1875	0	1
2013	4	188	4	Agg	2.2511	0	0	0	0.315441606	0	0	0	0.169833072	0.455962372	0	0	0	0	0	0.05876295	0	0.330149276	0	0	0	0	0.053572417	0.143829503	0.018536279	0.07743749	0.009979892	0.026793694	0	0	0	0.215938199	0	0	0	0.1409898	0.248060687	0	0	0	0	0	0.055309866	0	1
2014	4	188	4	Agg	3.5918	0	0	0	0.296735905	0	0	0	0.18813992	0.469678135	0	0	0	0	0	0.04544604	0	0.32694414	0	0	0	0	0.055827869	0.139370366	0.013485472	0.088365207	0.008550214	0.021345011	0	0	0	0.208683708	0	0	0	0.152743291	0.249080585	0	0	0	0	0	0.043380697	0	1
2012	4	190	4	Agg	65.851	0	0	0	0.125	0	0.125	0	0	0	0	0	0.375	0	0.375	0	0	0.34375	0	0	0	0	0.015625	0.046875	0.046875	0.046875	0.046875	0.140625	0	0	0	0.109375	0	0.109375	0	0	0	0	0	0.234375	0	0.234375	0	0	1
2013	4	190	4	Agg	0.2548	0	0	0	0.077830437	0	0.098946814	0	0	0	0	0	0.418931016	0	0.404291732	0	0	0.322598474	0	0	0	0	0.007701074	0.032605584	0.031466202	0.041451889	0.040003379	0.169370346	0	0	0	0.07177286	0	0.089156342	0	0	0	0	0	0.24342782	0	0.240839927	0	0	1
2014	4	190	4	Agg	4.4086	0	0	0	0.097842511	0	0.144875034	0	0	0	0	0	0.16527334	0	0.592009115	0	0	0.295823999	0	0	0	0	0.014174937	0.016170759	0.057923658	0.023943981	0.085767341	0.097843324	0	0	0	0.088269354	0	0.123886259	0	0	0	0	0	0.137958063	0	0.241534323	0	0	1
2012	4	193	2	Agg	60.765	0	0.875	0	0	0	0	0	0	0	0	0	0.125	0	0	0	0	0.109375	0	0	0	0	0	0.109375	0	0	0	0	0	0.109375	0	0	0	0	0	0	0	0	0	0.109375	0	0	0	0	1
2013	4	193	2	Agg	5.6534	0	0.767351422	0	0	0	0	0	0	0	0	0	0.232648578	0	0	0	0	0.178523217	0	0	0	0	0	0.178523217	0	0	0	0	0	0.178523217	0	0	0	0	0	0	0	0	0	0.178523217	0	0	0	0	1
2014	4	193	2	Agg	4.8673	0	0.928415116	0	0	0	0	0	0	0	0	0	0.071584884	0	0	0	0	0.066460488	0	0	0	0	0	0.066460488	0	0	0	0	0	0.066460488	0	0	0	0	0	0	0	0	0	0.066460488	0	0	0	0	1
2012	4	194	1	Mono	26.3794	0	0	0	0	0	0	0	0	0	0	0	1	0	0	0	0	0	0	0	0	0	0	0	0	0	0	0	0	0	0	0	0	0	0	0	0	0	0	0	0	0	0	0	0
2013	4	194	1	Mono	2.137	0	0	0	0	0	0	0	0	0	0	0	1	0	0	0	0	0	0	0	0	0	0	0	0	0	0	0	0	0	0	0	0	0	0	0	0	0	0	0	0	0	0	0	0
2014	4	194	1	Mono	73.4	0	0	0	0	0	0	0	0	0	0	0	1	0	0	0	0	0	0	0	0	0	0	0	0	0	0	0	0	0	0	0	0	0	0	0	0	0	0	0	0	0	0	0	0
2012	4	196	4	Disp	66.508	0	0.375	0	0	0	0.125	0	0	0	0.125	0	0	0	0.375	0	0	0.34375	0	0	0	0	0.046875	0.046875	0.140625	0.015625	0.046875	0.046875	0	0.234375	0	0	0	0.109375	0	0	0	0.109375	0	0	0	0.234375	0	0	1
2013	4	196	4	Disp	0.5627	0	0.174893049	0	0	0	0.191790484	0	0	0	0.105846635	0	0	0	0.527469831	0	0	0.321600449	0	0	0	0	0.033542823	0.018511841	0.092250807	0.020300377	0.101163694	0.055830907	0	0.14430547	0	0	0	0.155006894	0	0	0	0.094643125	0	0	0	0.249245408	0	0	1
2014	4	196	4	Disp	0.2798	0	0.088966918	0	0	0	0.144433443	0	0	0	0.290908349	0	0	0	0.47569129	0	0	0.330156999	0	0	0	0	0.012849798	0.025881219	0.042320788	0.042016894	0.068705731	0.138382568	0	0.081051806	0	0	0	0.123572424	0	0	0	0.206280682	0	0	0	0.249409087	0	0	1
2012	4	197	1	Mono	29.7765	0	1	0	0	0	0	0	0	0	0	0	0	0	0	0	0	0	0	0	0	0	0	0	0	0	0	0	0	0	0	0	0	0	0	0	0	0	0	0	0	0	0	0	0
2013	4	197	1	Mono	4.4537	0	1	0	0	0	0	0	0	0	0	0	0	0	0	0	0	0	0	0	0	0	0	0	0	0	0	0	0	0	0	0	0	0	0	0	0	0	0	0	0	0	0	0	0
2014	4	197	1	Mono	6.0981	0	1	0	0	0	0	0	0	0	0	0	0	0	0	0	0	0	0	0	0	0	0	0	0	0	0	0	0	0	0	0	0	0	0	0	0	0	0	0	0	0	0	0	0
2012	4	199	1	Mono	61.25	0	0	0	1	0	0	0	0	0	0	0	0	0	0	0	0	0	0	0	0	0	0	0	0	0	0	0	0	0	0	0	0	0	0	0	0	0	0	0	0	0	0	0	0
2013	4	199	1	Mono	10.8708	0	0	0	1	0	0	0	0	0	0	0	0	0	0	0	0	0	0	0	0	0	0	0	0	0	0	0	0	0	0	0	0	0	0	0	0	0	0	0	0	0	0	0	0
2014	4	199	1	Mono	20.7783	0	0	0	1	0	0	0	0	0	0	0	0	0	0	0	0	0	0	0	0	0	0	0	0	0	0	0	0	0	0	0	0	0	0	0	0	0	0	0	0	0	0	0	0
2012	4	201	8	Agg	52.9052	0.0625	0	0	0.1875	0.0625	0.0625	0	0	0	0	0.1875	0.1875	0.1875	0.0625	0	0	0.421875	0.01171875	0.00390625	0.03515625	0.01171875	0.03125	0.09375	0.0625	0.046875	0.03125	0.09375	0.05859375	0	0	0.15234375	0.05859375	0.05859375	0	0	0	0	0.15234375	0.15234375	0.15234375	0.05859375	0	0	1
2013	4	201	8	Agg	1.7787	0.006530361	0	0	0.064236871	0.046362144	0.030737144	0	0	0	0	0.709368162	0.093681619	0.01750547	0.031578228	0	0	0.239726848	0.00041949	0.00142504	0.066454758	0.000552792	0.005456103	0.05682961	0.003473517	0.061914566	0.003784318	0.039416653	0.006487715	0	0	0.060110495	0.044212696	0.029792372	0	0	0	0	0.206164973	0.084905373	0.017199029	0.030581044	0	0	1
2014	4	201	8	Agg	0	0.000816896	0	0	0.161864471	0.083853586	0.050945111	0	0	0	0	0.528915962	0.007952566	0.020070762	0.145580646	0	0	0.33138025	0.000132226	0.00427193	0.004206239	0.002921915	0.021929236	0.087338506	0.026948398	0.072369178	0.022329594	0.088933028	0.000816229	0	0	0.135664364	0.076822162	0.048349707	0	0	0	0	0.249163867	0.007889323	0.019667927	0.124386922	0	0	1
2012	4	202	2	Disp	41.4584	0	0	0	0	0.125	0	0	0	0	0	0	0.875	0	0	0	0	0.109375	0	0	0	0	0	0	0	0.109375	0	0	0	0	0	0	0.109375	0	0	0	0	0	0	0.109375	0	0	0	0	1
2013	4	202	2	Disp	0.1068	0	0	0	0	0.195769822	0	0	0	0	0	0	0.804230178	0	0	0	0	0.157443999	0	0	0	0	0	0	0	0.157443999	0	0	0	0	0	0	0.157443999	0	0	0	0	0	0	0.157443999	0	0	0	0	1
2014	4	202	2	Disp	12.3994	0	0	0	0	0.435531501	0	0	0	0	0	0	0.564468499	0	0	0	0	0.245843813	0	0	0	0	0	0	0	0.245843813	0	0	0	0	0	0	0.245843813	0	0	0	0	0	0	0.245843813	0	0	0	0	1
2012	4	204	1	Mono	99.8025	0	0	0	0	0	0	1	0	0	0	0	0	0	0	0	0	0	0	0	0	0	0	0	0	0	0	0	0	0	0	0	0	0	0	0	0	0	0	0	0	0	0	0	0
2013	4	204	1	Mono	4.1638	0	0	0	0	0	0	1	0	0	0	0	0	0	0	0	0	0	0	0	0	0	0	0	0	0	0	0	0	0	0	0	0	0	0	0	0	0	0	0	0	0	0	0	0
2014	4	204	1	Mono	1.6708	0	0	0	0	0	0	1	0	0	0	0	0	0	0	0	0	0	0	0	0	0	0	0	0	0	0	0	0	0	0	0	0	0	0	0	0	0	0	0	0	0	0	0	0
2012	4	205	1	Mono	60.5705	0	0	0	0	0	0	0	0	0	1	0	0	0	0	0	0	0	0	0	0	0	0	0	0	0	0	0	0	0	0	0	0	0	0	0	0	0	0	0	0	0	0	0	0
2013	4	205	1	Mono	0.1921	0	0	0	0	0	0	0	0	0	1	0	0	0	0	0	0	0	0	0	0	0	0	0	0	0	0	0	0	0	0	0	0	0	0	0	0	0	0	0	0	0	0	0	0
2014	4	205	1	Mono	0	0	0	0	0	0	0	0	0	0	1	0	0	0	0	0	0	0	0	0	0	0	0	0	0	0	0	0	0	0	0	0	0	0	0	0	0	0	0	0	0	0	0	0	0
2012	4	208	1	Mono	53.465	0	0	0	0	1	0	0	0	0	0	0	0	0	0	0	0	0	0	0	0	0	0	0	0	0	0	0	0	0	0	0	0	0	0	0	0	0	0	0	0	0	0	0	0
2013	4	208	1	Mono	2.5828	0	0	0	0	1	0	0	0	0	0	0	0	0	0	0	0	0	0	0	0	0	0	0	0	0	0	0	0	0	0	0	0	0	0	0	0	0	0	0	0	0	0	0	0
2014	4	208	1	Mono	1.2165	0	0	0	0	1	0	0	0	0	0	0	0	0	0	0	0	0	0	0	0	0	0	0	0	0	0	0	0	0	0	0	0	0	0	0	0	0	0	0	0	0	0	0	0
2012	5	209	1	Mono	18.3907	0	0	0	0	1	0	0	0	0	0	0	0	0	0	0	0	0	0	0	0	0	0	0	0	0	0	0	0	0	0	0	0	0	0	0	0	0	0	0	0	0	0	0	0
2013	5	209	1	Mono	2.2774	0	0	0	0	1	0	0	0	0	0	0	0	0	0	0	0	0	0	0	0	0	0	0	0	0	0	0	0	0	0	0	0	0	0	0	0	0	0	0	0	0	0	0	0
2014	5	209	1	Mono	5.1741	0	0	0	0	1	0	0	0	0	0	0	0	0	0	0	0	0	0	0	0	0	0	0	0	0	0	0	0	0	0	0	0	0	0	0	0	0	0	0	0	0	0	0	0
2012	5	210	4	Disp	21.0209	0	0	0	0.375	0	0	0	0.125	0	0	0.375	0	0	0	0	0.125	0.34375	0	0	0	0	0.046875	0.140625	0.046875	0.046875	0.015625	0.046875	0	0	0	0.234375	0	0	0	0.109375	0	0	0.234375	0	0	0	0	0.109375	1
2013	5	210	4	Disp	2.3544	0	0	0	0.232320921	0	0	0	0.034911614	0	0	0.72534967	0	0	0	0	0.007417795	0.209310501	0	0	0	0	0.008110698	0.168513903	0.001723309	0.025323128	0.000258967	0.005380495	0	0	0	0.178347911	0	0	0	0.033692793	0	0	0.199217526	0	0	0	0	0.007362771	1
2014	5	210	4	Disp	26.3589	0	0	0	0.243822925	0	0	0	0.060715888	0	0	0.689953675	0	0	0	0	0.005507513	0.230398779	0	0	0	0	0.014803925	0.168226523	0.001342858	0.04189115	0.000334394	0.003799929	0	0	0	0.184373306	0	0	0	0.057029469	0	0	0.213917601	0	0	0	0	0.00547718	1
2012	5	211	2	Disp	34.2319	0	0	0	0	0	0	0	0.75	0.25	0	0	0	0	0	0	0	0.1875	0	0	0	0	0	0	0	0.1875	0	0	0	0	0	0	0	0	0	0.1875	0.1875	0	0	0	0	0	0	0	1
2013	5	211	2	Disp	5.4064	0	0	0	0	0	0	0	0.463808519	0.536191481	0	0	0	0	0	0	0	0.248690177	0	0	0	0	0	0	0	0.248690177	0	0	0	0	0	0	0	0	0	0.248690177	0.248690177	0	0	0	0	0	0	0	1
2014	5	211	2	Disp	14.8623	0	0	0	0	0	0	0	0.651057706	0.348942294	0	0	0	0	0	0	0	0.22718157	0	0	0	0	0	0	0	0.22718157	0	0	0	0	0	0	0	0	0	0.22718157	0.22718157	0	0	0	0	0	0	0	1
2012	5	212	4	Disp	85.9388	0	0	0	0.0625	0	0	0.4375	0	0	0.0625	0	0	0.4375	0	0	0	0.3046875	0	0	0	0	0.02734375	0.00390625	0.02734375	0.02734375	0.19140625	0.02734375	0	0	0	0.05859375	0	0	0.24609375	0	0	0.05859375	0	0	0.24609375	0	0	0	1
2013	5	212	4	Disp	1.3842	0	0	0	0.258913582	0	0	0.399732193	0	0	0.16044448	0	0	0.180909745	0	0	0	0.357353582	0	0	0	0	0.103496094	0.041541255	0.04683999	0.064134824	0.072315449	0.02902597	0	0	0	0.191877339	0	0	0.239946367	0	0	0.134702049	0	0	0.148181409	0	0	0	1
2014	5	212	4	Disp	1.0604	0	0	0	0.119293601	0	0	0.2635431	0	0	0.492991521	0	0	0.124171778	0	0	0	0.328927401	0	0	0	0	0.031439005	0.058810734	0.014812899	0.129924514	0.032724615	0.061215634	0	0	0	0.105062638	0	0	0.194088134	0	0	0.249950881	0	0	0.108753148	0	0	0	1
2012	5	214	1	Mono	60.8272	0	0	0	0	0	0	0	0	1	0	0	0	0	0	0	0	0	0	0	0	0	0	0	0	0	0	0	0	0	0	0	0	0	0	0	0	0	0	0	0	0	0	0	0
2013	5	214	1	Mono	1.0304	0	0	0	0	0	0	0	0	1	0	0	0	0	0	0	0	0	0	0	0	0	0	0	0	0	0	0	0	0	0	0	0	0	0	0	0	0	0	0	0	0	0	0	0
2014	5	214	1	Mono	8.0862	0	0	0	0	0	0	0	0	1	0	0	0	0	0	0	0	0	0	0	0	0	0	0	0	0	0	0	0	0	0	0	0	0	0	0	0	0	0	0	0	0	0	0	0
2012	5	215	2	Disp	21.2764	0	0	0	0	0.125	0	0	0	0	0.875	0	0	0	0	0	0	0.109375	0	0	0	0	0	0	0	0.109375	0	0	0	0	0	0	0.109375	0	0	0	0	0.109375	0	0	0	0	0	0	1
2013	5	215	2	Disp	0.4332	0	0	0	0	0.258529258	0	0	0	0	0.741470742	0	0	0	0	0	0	0.191691881	0	0	0	0	0	0	0	0.191691881	0	0	0	0	0	0	0.191691881	0	0	0	0	0.191691881	0	0	0	0	0	0	1
2014	5	215	2	Disp	0	0	0	0	0	0.068671174	0	0	0	0	0.931328826	0	0	0	0	0	0	0.063955444	0	0	0	0	0	0	0	0.063955444	0	0	0	0	0	0	0.063955444	0	0	0	0	0.063955444	0	0	0	0	0	0	1
2012	5	216	1	Mono	45.5322	0	0	0	0	0	0	0	0	0	0	0	0	0	1	0	0	0	0	0	0	0	0	0	0	0	0	0	0	0	0	0	0	0	0	0	0	0	0	0	0	0	0	0	0
2013	5	216	1	Mono	1.768	0	0	0	0	0	0	0	0	0	0	0	0	0	1	0	0	0	0	0	0	0	0	0	0	0	0	0	0	0	0	0	0	0	0	0	0	0	0	0	0	0	0	0	0
2014	5	216	1	Mono	192.1	0	0	0	0	0	0	0	0	0	0	0	0	0	1	0	0	0	0	0	0	0	0	0	0	0	0	0	0	0	0	0	0	0	0	0	0	0	0	0	0	0	0	0	0
2012	5	217	1	Mono	26.1879	0	0	0	0	0	0	0	0	0	0	0	1	0	0	0	0	0	0	0	0	0	0	0	0	0	0	0	0	0	0	0	0	0	0	0	0	0	0	0	0	0	0	0	0
2013	5	217	1	Mono	3.3143	0	0	0	0	0	0	0	0	0	0	0	1	0	0	0	0	0	0	0	0	0	0	0	0	0	0	0	0	0	0	0	0	0	0	0	0	0	0	0	0	0	0	0	0
2014	5	217	1	Mono	98.2862	0	0	0	0	0	0	0	0	0	0	0	1	0	0	0	0	0	0	0	0	0	0	0	0	0	0	0	0	0	0	0	0	0	0	0	0	0	0	0	0	0	0	0	0
2012	5	221	2	Disp	36.0347	0	0	0	0.5	0	0	0	0	0.5	0	0	0	0	0	0	0	0.25	0	0	0	0	0	0.25	0	0	0	0	0	0	0	0.25	0	0	0	0	0.25	0	0	0	0	0	0	0	1
2013	5	221	2	Disp	3.8521	0	0	0	0.363165468	0	0	0	0	0.636834532	0	0	0	0	0	0	0	0.231276311	0	0	0	0	0	0.231276311	0	0	0	0	0	0	0	0.231276311	0	0	0	0	0.231276311	0	0	0	0	0	0	0	1
2014	5	221	2	Disp	0.0465	0	0	0	0.364640847	0	0	0	0	0.635359153	0	0	0	0	0	0	0	0.2316779	0	0	0	0	0	0.2316779	0	0	0	0	0	0	0	0.2316779	0	0	0	0	0.2316779	0	0	0	0	0	0	0	1
2012	5	223	2	Agg	34.0845	0	0	0	0	0.75	0	0	0	0	0	0.25	0	0	0	0	0	0.1875	0	0	0	0	0	0	0	0.1875	0	0	0	0	0	0	0.1875	0	0	0	0	0	0.1875	0	0	0	0	0	1
2013	5	223	2	Agg	0.9661	0	0	0	0	0.530922811	0	0	0	0	0	0.469077189	0	0	0	0	0	0.24904378	0	0	0	0	0	0	0	0.24904378	0	0	0	0	0	0	0.24904378	0	0	0	0	0	0.24904378	0	0	0	0	0	1
2014	5	223	2	Agg	0	0	0	0	0	0.486859542	0	0	0	0	0	0.513140458	0	0	0	0	0	0.249827328	0	0	0	0	0	0	0	0.249827328	0	0	0	0	0	0	0.249827328	0	0	0	0	0	0.249827328	0	0	0	0	0	1
2012	5	224	1	Mono	139.9	0	0	0	0	0	0	0	0	0	0	0	0	0	0	0	1	0	0	0	0	0	0	0	0	0	0	0	0	0	0	0	0	0	0	0	0	0	0	0	0	0	0	0	0
2013	5	224	1	Mono	102.9377	0	0	0	0	0	0	0	0	0	0	0	0	0	0	0	1	0	0	0	0	0	0	0	0	0	0	0	0	0	0	0	0	0	0	0	0	0	0	0	0	0	0	0	0
2014	5	224	1	Mono	140.6384	0	0	0	0	0	0	0	0	0	0	0	0	0	0	0	1	0	0	0	0	0	0	0	0	0	0	0	0	0	0	0	0	0	0	0	0	0	0	0	0	0	0	0	0
2012	5	226	1	Mono	42.9561	0	0	0	0	0	1	0	0	0	0	0	0	0	0	0	0	0	0	0	0	0	0	0	0	0	0	0	0	0	0	0	0	0	0	0	0	0	0	0	0	0	0	0	0
2013	5	226	1	Mono	0.1906	0	0	0	0	0	1	0	0	0	0	0	0	0	0	0	0	0	0	0	0	0	0	0	0	0	0	0	0	0	0	0	0	0	0	0	0	0	0	0	0	0	0	0	0
2014	5	226	1	Mono	2.8089	0	0	0	0	0	1	0	0	0	0	0	0	0	0	0	0	0	0	0	0	0	0	0	0	0	0	0	0	0	0	0	0	0	0	0	0	0	0	0	0	0	0	0	0
2012	5	227	4	Disp	50.9915	0	0	0.25	0	0	0	0.25	0	0	0	0	0.25	0.25	0	0	0	0.375	0	0	0	0	0.0625	0.0625	0.0625	0.0625	0.0625	0.0625	0	0	0.1875	0	0	0	0.1875	0	0	0	0	0.1875	0.1875	0	0	0	1
2013	5	227	4	Disp	2.3386	0	0	0.191203213	0	0	0	0.152314745	0	0	0	0	0.616324443	0.0401576	0	0	0	0.27938655	0	0	0	0	0.029123069	0.117843214	0.007678262	0.0938753	0.006116595	0.024750111	0	0	0.154644544	0	0	0	0.129114964	0	0	0	0	0.236468624	0.038544967	0	0	0	1
2014	5	227	4	Disp	0.0609	0	0	0.367116222	0	0	0	0.166657205	0	0	0	0	0.404680999	0.061545573	0	0	0	0.334948243	0	0	0	0	0.061182564	0.14856496	0.022594378	0.067443004	0.010257013	0.024906324	0	0	0.232341902	0	0	0	0.138882581	0	0	0	0	0.240914288	0.057757715	0	0	0	1
2012	5	228	1	Mono	48.1228	0	0	0	0	0	0	0	1	0	0	0	0	0	0	0	0	0	0	0	0	0	0	0	0	0	0	0	0	0	0	0	0	0	0	0	0	0	0	0	0	0	0	0	0
2013	5	228	1	Mono	3.0557	0	0	0	0	0	0	0	1	0	0	0	0	0	0	0	0	0	0	0	0	0	0	0	0	0	0	0	0	0	0	0	0	0	0	0	0	0	0	0	0	0	0	0	0
2014	5	228	1	Mono	16.0246	0	0	0	0	0	0	0	1	0	0	0	0	0	0	0	0	0	0	0	0	0	0	0	0	0	0	0	0	0	0	0	0	0	0	0	0	0	0	0	0	0	0	0	0
2012	5	230	1	Mono	149.4655	0	0	1	0	0	0	0	0	0	0	0	0	0	0	0	0	0	0	0	0	0	0	0	0	0	0	0	0	0	0	0	0	0	0	0	0	0	0	0	0	0	0	0	0
2013	5	230	1	Mono	7.3775	0	0	1	0	0	0	0	0	0	0	0	0	0	0	0	0	0	0	0	0	0	0	0	0	0	0	0	0	0	0	0	0	0	0	0	0	0	0	0	0	0	0	0	0
2014	5	230	1	Mono	4.6666	0	0	1	0	0	0	0	0	0	0	0	0	0	0	0	0	0	0	0	0	0	0	0	0	0	0	0	0	0	0	0	0	0	0	0	0	0	0	0	0	0	0	0	0
2012	5	231	8	Disp	82.5219	0	0.0625	0.0625	0	0	0	0.0625	0.0625	0.1875	0	0.1875	0	0	0.1875	0	0.1875	0.421875	0.00390625	0.00390625	0.03515625	0.03515625	0.015625	0.046875	0.046875	0.046875	0.046875	0.140625	0	0.05859375	0.05859375	0	0	0	0.05859375	0.05859375	0.15234375	0	0.15234375	0	0	0.15234375	0	0.15234375	1
2013	5	231	8	Disp	2.3991	0	0.010561603	0.01687874	0	0	0	0.020041814	0.018401701	0.14911506	0	0.629343595	0	0	0.149962151	0	0.005695336	0.279016759	0.000178267	0.000368804	0.093844608	0.000854085	0.001054903	0.021361173	0.004271295	0.029926687	0.005984021	0.121172918	0	0.010450056	0.016593848	0	0	0	0.01964014	0.018063078	0.126879759	0	0.233270234	0	0	0.127473504	0	0.005662899	1
2014	5	231	8	Disp	1.7103	0	0.005646492	0.00917555	0	0	0	0.018864141	0.031433658	0.1735841	0	0.450216684	0	0	0.307902311	0	0.003177063	0.335449782	5.18E-05	0.000592969	0.078150458	0.000978225	0.000745516	0.009246001	0.004610832	0.031375806	0.015646608	0.194051557	0	0.005614609	0.009091359	0	0	0	0.018508285	0.030445583	0.14345266	0	0.247521621	0	0	0.213098478	0	0.003166969	1
2012	5	233	1	Mono	42.5898	0	1	0	0	0	0	0	0	0	0	0	0	0	0	0	0	0	0	0	0	0	0	0	0	0	0	0	0	0	0	0	0	0	0	0	0	0	0	0	0	0	0	0	0
2013	5	233	1	Mono	22.9031	0	1	0	0	0	0	0	0	0	0	0	0	0	0	0	0	0	0	0	0	0	0	0	0	0	0	0	0	0	0	0	0	0	0	0	0	0	0	0	0	0	0	0	0
2014	5	233	1	Mono	20.5471	0	1	0	0	0	0	0	0	0	0	0	0	0	0	0	0	0	0	0	0	0	0	0	0	0	0	0	0	0	0	0	0	0	0	0	0	0	0	0	0	0	0	0	0
2012	5	234	8	Agg	108.5036	0	0.125	0.125	0	0.125	0	0.125	0	0	0.125	0	0.125	0.125	0	0	0.125	0.4375	0.015625	0.015625	0.015625	0.015625	0.0625	0.0625	0.0625	0.0625	0.0625	0.0625	0	0.109375	0.109375	0	0.109375	0	0.109375	0	0	0.109375	0	0.109375	0.109375	0	0	0.109375	1
2013	5	234	8	Agg	12.3795	0	0.086318318	0.143089636	0	0.290966835	0	0.056281502	0	0	0.146676358	0	0.209625685	0.04201362	0	0	0.025028046	0.408198384	0.012351257	0.016376051	0.030747132	0.001051519	0.079661531	0.081738523	0.015379891	0.123725292	0.023280107	0.023887083	0	0.078867466	0.122614992	0	0.206305136	0	0.053113895	0	0	0.125162404	0	0.165682757	0.040248476	0	0	0.024401643	1
2014	5	234	8	Agg	4.7175	0	0.052270135	0.207081457	0	0.147579346	0	0.038429426	0	0	0.43468291	0	0.09054669	0.010271758	0	0	0.019138278	0.366754451	0.010824176	0.00567139	0.039359099	0.000196584	0.048241671	0.136219133	0.00762754	0.097697313	0.005470525	0.015447021	0	0.049537968	0.164198727	0	0.125799683	0	0.036952605	0	0	0.245733678	0	0.082347987	0.010166249	0	0	0.018772004	1
2012	5	235	1	Mono	8.2578	0	0	0	0	0	0	0	0	0	0	1	0	0	0	0	0	0	0	0	0	0	0	0	0	0	0	0	0	0	0	0	0	0	0	0	0	0	0	0	0	0	0	0	0
2013	5	235	1	Mono	3.5998	0	0	0	0	0	0	0	0	0	0	1	0	0	0	0	0	0	0	0	0	0	0	0	0	0	0	0	0	0	0	0	0	0	0	0	0	0	0	0	0	0	0	0	0
2014	5	235	1	Mono	3.7263	0	0	0	0	0	0	0	0	0	0	1	0	0	0	0	0	0	0	0	0	0	0	0	0	0	0	0	0	0	0	0	0	0	0	0	0	0	0	0	0	0	0	0	0
2012	5	236	1	Mono	84.7695	0	0	0	0	0	0	0	0	0	0	0	0	0	0	1	0	0	0	0	0	0	0	0	0	0	0	0	0	0	0	0	0	0	0	0	0	0	0	0	0	0	0	0	0
2013	5	236	1	Mono	83.9821	0	0	0	0	0	0	0	0	0	0	0	0	0	0	1	0	0	0	0	0	0	0	0	0	0	0	0	0	0	0	0	0	0	0	0	0	0	0	0	0	0	0	0	0
2014	5	236	1	Mono	123.2822	0	0	0	0	0	0	0	0	0	0	0	0	0	0	1	0	0	0	0	0	0	0	0	0	0	0	0	0	0	0	0	0	0	0	0	0	0	0	0	0	0	0	0	0
2012	5	237	1	Mono	87.1275	1	0	0	0	0	0	0	0	0	0	0	0	0	0	0	0	0	0	0	0	0	0	0	0	0	0	0	0	0	0	0	0	0	0	0	0	0	0	0	0	0	0	0	0
2013	5	237	1	Mono	16.9143	1	0	0	0	0	0	0	0	0	0	0	0	0	0	0	0	0	0	0	0	0	0	0	0	0	0	0	0	0	0	0	0	0	0	0	0	0	0	0	0	0	0	0	0
2014	5	237	1	Mono	1.2295	1	0	0	0	0	0	0	0	0	0	0	0	0	0	0	0	0	0	0	0	0	0	0	0	0	0	0	0	0	0	0	0	0	0	0	0	0	0	0	0	0	0	0	0
2012	5	238	2	Agg	45.9858	0	0	0	0	0	0.5	0	0	0	0	0	0	0.5	0	0	0	0.25	0	0	0	0	0	0	0	0	0.25	0	0	0	0	0	0	0.25	0	0	0	0	0	0	0.25	0	0	0	1
2013	5	238	2	Agg	3.9503	0	0	0	0	0	0.695417013	0	0	0	0	0	0	0.304582987	0	0	0	0.211812191	0	0	0	0	0	0	0	0	0.211812191	0	0	0	0	0	0	0.211812191	0	0	0	0	0	0	0.211812191	0	0	0	1
2014	5	238	2	Agg	0	0	0	0	0	0	0.7811215	0	0	0	0	0	0	0.2188785	0	0	0	0.170970702	0	0	0	0	0	0	0	0	0.170970702	0	0	0	0	0	0	0.170970702	0	0	0	0	0	0	0.170970702	0	0	0	1
2012	5	239	4	Agg	19.2979	0	0.25	0	0	0.25	0	0	0	0.25	0	0	0	0	0	0.25	0	0.375	0	0	0	0	0.0625	0.0625	0.0625	0.0625	0.0625	0.0625	0	0.1875	0	0	0.1875	0	0	0	0.1875	0	0	0	0	0	0.1875	0	1
2013	5	239	4	Agg	6.6694	0	0.156742557	0	0	0.476713467	0	0	0	0.286428805	0	0	0	0	0	0.080115171	0	0.32985807	0	0	0	0	0.074721288	0.044895583	0.012557457	0.136544469	0.038191981	0.022947293	0	0.132174328	0	0	0.249457737	0	0	0	0.204387345	0	0	0	0	0	0.07369673	0	1
2014	5	239	4	Agg	0.8344	0	0.195551626	0	0	0.407402054	0	0	0	0.21594851	0	0	0	0	0	0.18109781	0	0.358176476	0	0	0	0	0.079668134	0.042229082	0.035413971	0.087977867	0.07377962	0.039107802	0	0.157311188	0	0	0.24142562	0	0	0	0.169314751	0	0	0	0	0	0.148301393	0	1
2012	5	240	8	Agg	102.1165	0	0.25	0.0625	0	0	0	0.125	0.3125	0.0625	0	0.0625	0	0.0625	0.0625	0	0	0.40234375	0.015625	0.0390625	0.00390625	0.00390625	0.13671875	0.0390625	0.0390625	0.0546875	0.0546875	0.015625	0	0.1875	0.05859375	0	0	0	0.109375	0.21484375	0.05859375	0	0.05859375	0	0.05859375	0.05859375	0	0	1
2013	5	240	8	Agg	4.3318	0	0.102038909	0.035851148	0	0	0	0.055639379	0.117754663	0.074706581	0	0.485465931	0	0.01647684	0.112066548	0	0	0.358626106	0.003658212	0.006551796	0.0362675	0.001846503	0.023909314	0.07724222	0.017724855	0.097130576	0.022288658	0.072006473	0	0.09162697	0.034565843	0	0	0	0.052543639	0.103888502	0.069125508	0	0.249788761	0	0.016205354	0.099507637	0	0	1
2014	5	240	8	Agg	1.1442	0	0.16803648	0.034752383	0	0	0	0.071822044	0.195952218	0.074396796	0	0.214775014	0	0.013280302	0.226984762	0	0	0.411819348	0.005839668	0.014073689	0.015978573	0.003014426	0.054301638	0.058640823	0.048723079	0.077432768	0.0643368	0.069477883	0	0.139800221	0.033544655	0	0	0	0.066663638	0.157554946	0.068861913	0	0.168646707	0	0.013103936	0.17546268	0	0	1
2012	5	241	1	Mono	70.9356	0	0	0	0	0	0	0	0	0	0	0	0	1	0	0	0	0	0	0	0	0	0	0	0	0	0	0	0	0	0	0	0	0	0	0	0	0	0	0	0	0	0	0	0
2013	5	241	1	Mono	34.3717	0	0	0	0	0	0	0	0	0	0	0	0	1	0	0	0	0	0	0	0	0	0	0	0	0	0	0	0	0	0	0	0	0	0	0	0	0	0	0	0	0	0	0	0
2014	5	241	1	Mono	172.7312	0	0	0	0	0	0	0	0	0	0	0	0	1	0	0	0	0	0	0	0	0	0	0	0	0	0	0	0	0	0	0	0	0	0	0	0	0	0	0	0	0	0	0	0
2012	5	242	8	Disp	89.3815	0	0.125	0	0.125	0.125	0.125	0	0	0	0	0.125	0.125	0.125	0	0.125	0	0.4375	0.015625	0.015625	0.015625	0.015625	0.0625	0.0625	0.0625	0.0625	0.0625	0.0625	0	0.109375	0	0.109375	0.109375	0.109375	0	0	0	0	0.109375	0.109375	0.109375	0	0.109375	0	1
2013	5	242	8	Disp	1.6332	0	0.006400226	0	0.060033933	0.096003393	0.081675936	0	0	0	0	0.664954284	0.071609011	0.006456782	0	0.012866434	0	0.266484033	0.000384231	0.007841167	0.047616719	8.31E-05	0.011803977	0.048932963	0.001283722	0.130872072	0.003433336	0.014232772	0	0.006359263	0	0.05642986	0.086786742	0.075004978	0	0	0	0	0.222790084	0.066481161	0.006415092	0	0.012700889	0	1
2014	5	242	8	Disp	0	0	0.01483032	0	0.08236152	0.093378029	0.175005115	0	0	0	0	0.57815164	0.022127445	0.010654538	0	0.023491394	0	0.309118045	0.001221448	0.016341633	0.012793019	0.00025029	0.026084652	0.058342229	0.003318706	0.161104788	0.009164193	0.020497089	0	0.014610382	0	0.0755781	0.084658573	0.144378325	0	0	0	0	0.243892321	0.021637821	0.010541019	0	0.022939548	0	1
2012	5	243	2	Agg	137.608	0.875	0	0	0	0	0	0	0	0.078125	0	0	0	0.046875	0	0	0	0.113037109	0	0	0	0	0	0.068359375	0.041015625	0	0	0.003662109	0.109375	0	0	0	0	0	0	0	0.072021484	0	0	0	0.044677734	0	0	0	1
2013	5	243	2	Agg	10.33	0.77992414	0	0	0	0	0	0	0	0.214417477	0	0	0	0.005658383	0	0	0	0.172855732	0	0	0	0	0	0.167229366	0.00441311	0	0	0.001213256	0.171642476	0	0	0	0	0	0	0	0.168442623	0	0	0	0.005626366	0	0	0	1
2014	5	243	2	Agg	6.8267	0.856408253	0	0	0	0	0	0	0	0.137895522	0	0	0	0.005696225	0	0	0	0.123758641	0	0	0	0	0	0.118094863	0.004878294	0	0	0.000785484	0.122973157	0	0	0	0	0	0	0	0.118880347	0	0	0	0.005663778	0	0	0	1
2012	5	244	1	Mono	25.7157	0	0	0	0	0	0	0	0	0	1	0	0	0	0	0	0	0	0	0	0	0	0	0	0	0	0	0	0	0	0	0	0	0	0	0	0	0	0	0	0	0	0	0	0
2013	5	244	1	Mono	2.1039	0	0	0	0	0	0	0	0	0	1	0	0	0	0	0	0	0	0	0	0	0	0	0	0	0	0	0	0	0	0	0	0	0	0	0	0	0	0	0	0	0	0	0	0
2014	5	244	1	Mono	0	0	0	0	0	0	0	0	0	0	1	0	0	0	0	0	0	0	0	0	0	0	0	0	0	0	0	0	0	0	0	0	0	0	0	0	0	0	0	0	0	0	0	0	0
2012	5	250	8	Disp	110.6986	0.0625	0	0.0625	0	0.3125	0	0.0625	0	0.0625	0	0.125	0	0	0.25	0.0625	0	0.40234375	0.00390625	0.01953125	0.0078125	0.015625	0.046875	0.0234375	0.0390625	0.0703125	0.1171875	0.05859375	0.05859375	0	0.05859375	0	0.21484375	0	0.05859375	0	0.05859375	0	0.109375	0	0	0.1875	0.05859375	0	1
2013	5	250	8	Disp	2.546	0.006634362	0	0.017919282	0	0.313950589	0	0.005994775	0	0.045822628	0	0.428349973	0	0	0.175756393	0.005571997	0	0.342264602	0.000118883	0.001882063	0.019628122	0.000979314	0.007855825	0.011642665	0.004452273	0.151709325	0.058015178	0.085980954	0.006590347	0	0.017598181	0	0.215385617	0	0.005958838	0	0.043722915	0	0.244866274	0	0	0.144866083	0.00554095	0	1
2014	5	250	8	Disp	0.2201	0.003475549	0	0.016840731	0	0.304593825	0	0.0077201	0	0.022726394	0	0.361104786	0	0	0.280965249	0.002573367	0	0.348503033	5.85E-05	0.002351495	0.00820661	0.000723027	0.006345057	0.007798022	0.00576045	0.119875822	0.088553058	0.108830962	0.00346347	0	0.016557121	0	0.211816427	0	0.0076605	0	0.022209905	0	0.23070812	0	0	0.202023778	0.002566745	0	1
2012	5	252	4	Agg	47.0835	0	0.125	0	0	0	0	0	0.375	0	0	0	0.125	0	0.375	0	0	0.34375	0	0	0	0	0.046875	0.015625	0.046875	0.046875	0.140625	0.046875	0	0.109375	0	0	0	0	0	0.234375	0	0	0	0.109375	0	0.234375	0	0	1
2013	5	252	4	Agg	6.6217	0	0.062274921	0	0	0	0	0	0.263657957	0	0	0	0.224350624	0	0.449716497	0	0	0.337014092	0	0	0	0	0.016419278	0.013971417	0.028006059	0.059151827	0.118571333	0.100894177	0	0.058396755	0	0	0	0	0	0.194142439	0	0	0	0.174017422	0	0.247471569	0	0	1
2014	5	252	4	Agg	23.846	0	0.055084338	0	0	0	0	0	0.288577426	0	0	0	0.081028015	0	0.575310221	0	0	0.288070698	0	0	0	0	0.015896097	0.004463375	0.031690583	0.023382856	0.166021543	0.046616245	0	0.052050054	0	0	0	0	0	0.205300495	0	0	0	0.074462476	0	0.244328371	0	0	1
2012	5	253	8	Agg	30.3382	0	0	0.0625	0.0625	0.0625	0.0625	0	0	0	0	0.1875	0.1875	0.1875	0	0.1875	0	0.421875	0.00390625	0.00390625	0.03515625	0.03515625	0.015625	0.046875	0.046875	0.046875	0.046875	0.140625	0	0	0.05859375	0.05859375	0.05859375	0.05859375	0	0	0	0	0.15234375	0.15234375	0.15234375	0	0.15234375	0	1
2013	5	253	8	Agg	1.7274	0	0	0.012617948	0.024351022	0.070874918	0.032442505	0	0	0	0	0.657018148	0.156775659	0.018514264	0	0.027405536	0	0.267913375	0.00030726	0.00229936	0.103004453	0.000507393	0.003819539	0.030085119	0.001697608	0.084079079	0.004744315	0.037369249	0	0	0.012458735	0.02375805	0.065851664	0.031389989	0	0	0	0	0.225345301	0.132197052	0.018171486	0	0.026654473	0	1
2014	5	253	8	Agg	3.8716	0	0	0.019112932	0.035738036	0.089181807	0.060562879	0	0	0	0	0.678019238	0.045184657	0.013181332	0	0.059019119	0	0.260663744	0.000683059	0.005401107	0.030636067	0.000777951	0.008213641	0.039668434	0.003960265	0.10829594	0.010811634	0.052215647	0	0	0.018747628	0.034460829	0.081228412	0.056895017	0	0	0	0	0.218309151	0.043143004	0.013007585	0	0.055535863	0	1
2012	5	254	1	Mono	65.3036	0	0	0	0	0	0	1	0	0	0	0	0	0	0	0	0	0	0	0	0	0	0	0	0	0	0	0	0	0	0	0	0	0	0	0	0	0	0	0	0	0	0	0	0
2013	5	254	1	Mono	2.3193	0	0	0	0	0	0	1	0	0	0	0	0	0	0	0	0	0	0	0	0	0	0	0	0	0	0	0	0	0	0	0	0	0	0	0	0	0	0	0	0	0	0	0	0
2014	5	254	1	Mono	21.5597	0	0	0	0	0	0	1	0	0	0	0	0	0	0	0	0	0	0	0	0	0	0	0	0	0	0	0	0	0	0	0	0	0	0	0	0	0	0	0	0	0	0	0	0
2012	5	256	1	Mono	9.8269	0	0	0	1	0	0	0	0	0	0	0	0	0	0	0	0	0	0	0	0	0	0	0	0	0	0	0	0	0	0	0	0	0	0	0	0	0	0	0	0	0	0	0	0
2013	5	256	1	Mono	8.7462	0	0	0	1	0	0	0	0	0	0	0	0	0	0	0	0	0	0	0	0	0	0	0	0	0	0	0	0	0	0	0	0	0	0	0	0	0	0	0	0	0	0	0	0
2014	5	256	1	Mono	40.9114	0	0	0	1	0	0	0	0	0	0	0	0	0	0	0	0	0	0	0	0	0	0	0	0	0	0	0	0	0	0	0	0	0	0	0	0	0	0	0	0	0	0	0	0
2012	5	257	4	Agg	69.7872	0.4375	0	0	0	0.0625	0	0	0	0	0.0625	0	0	0	0	0.4375	0	0.3046875	0	0	0	0	0.02734375	0.02734375	0.19140625	0.00390625	0.02734375	0.02734375	0.24609375	0	0	0	0.05859375	0	0	0	0	0.05859375	0	0	0	0	0.24609375	0	1
2013	5	257	4	Agg	21.3948	0.596704054	0	0	0	0.137354518	0	0	0	0	0.093966815	0	0	0	0	0.171974612	0	0.293336488	0	0	0	0	0.081959998	0.05607038	0.102617948	0.012906767	0.02362149	0.016159907	0.240648326	0	0	0	0.118488254	0	0	0	0	0.085137053	0	0	0	0	0.142399345	0	1
2014	5	257	4	Agg	9.9668	0.392809363	0	0	0	0.105341887	0	0	0	0	0.300645746	0	0	0	0	0.201203004	0	0.351866689	0	0	0	0	0.04137928	0.118096464	0.079034424	0.03167059	0.021195104	0.060490827	0.238510167	0	0	0	0.094244974	0	0	0	0	0.210257881	0	0	0	0	0.160720355	0	1
[truncated: 362 more columns]
